# Supplementary material for: Accurate prediction of protein–nucleic acid complexes using RoseTTAFoldNA
Source: Nat Methods. 2023 Nov 23;21(1):117–21. doi: 10.1038/s41592-023-02086-5 (PMC10776382; doi:10.1038/s41592-023-02086-5)
Supplement: Supplementary file 2 — Raw data for Fig. 2a–c. [file 41592_2023_2086_MOESM2_ESM.csv]

Interface-PAE	MSA_depth	plDDT	tag	all-atom-lDDT	f_nat	l_rms	i_rms	f_non-nat	E-value	LENA:B:C
8.836	320.0	0.856	6rja_A_D_E	0.895	1.0	4.293	0.829	0.324	1.0	183:117:20
21.594	2048.0	0.729	6t7d_K_I_J	0.733	1.0	120.408	100.085	0.842	1e-12	109:151:151
29.344	546.0	0.542	6tps_R_S_T	0.531	0.0	43.225	29.911	1.0	2.8	507:27:27
19.547	2048.0	0.819	3q05_C_F_E	0.848	1.0	5.258	2.381	0.417	1.0	234:26:26
26.438	2048.0	0.538	6f44_S_U_V	0.661	0.644	8.24	5.558	0.479	1e-12	596:81:81
4.688	1025.0	0.863	1r3e_D_A	0.742	0.753	2.761	1.943	0.532	3.7	309:17
14.953	63.0	0.784	4pmi_B_A	0.771	0.0	36.394	25.077	1.0	5.6	72:40
9.062	1025.0	0.805	4pmw_A_C	0.815	0.767	4.515	2.039	0.263	1e-12	770:14
15.445	2048.0	0.813	4wul_B_D	0.721	0.45	51.217	19.313	0.82	1e-12	68:26
18.469	2048.0	0.795	6k4y_H_I_J	0.772	0.906	48.558	1.341	0.422	1e-12	211:60:60
24.703	1038.0	0.693	3jcs_FA_E	0.638	0.429	20.976	17.168	0.778	1e-12	124:133
2.75	2048.0	0.96	5hlt_A_E_F	0.922	0.977	0.873	0.552	0.349	0.2	288:12:12
9.352	2048.0	0.874	6jxd_A_I_J	0.844	0.897	7.013	1.816	0.263	1e-12	98:147:147
17.812	1620.0	0.801	5o6u_B_A_H	0.721	0.849	50.164	15.794	0.406	1e-12	182:43:27
20.641	799.0	0.663	7c79_L_A	0.616	0.688	14.497	3.56	0.607	2.9	201:340
27.781	1030.0	0.65	6frk_AB_A	0.523	0.45	84.11	82.019	0.607	1e-12	568:299
14.047	2048.0	0.828	6rwl_I_O_P	0.822	0.87	7.69	1.533	0.472	1e-12	290:30:33
9.406	2048.0	0.777	1ivs_C_A	0.764	0.593	3.658	2.839	0.477	1e-12	862:75
30.344	1033.0	0.456	6z1p_Y_A	0.383	0.005	54.613	32.264	0.994	0.42	234:278
3.715	2048.0	0.906	2fcc_E_A	0.853	0.923	3.094	1.406	0.429	0.8	137:13
24.594	2048.0	0.777	2qnc_E_A_B	0.74	0.26	36.412	24.11	0.658	1.0	157:24:24
28.0	1026.0	0.791	4v9a_XC_ZB	0.821	0.583	32.223	11.531	0.3	1.0	71:122
11.273	1026.0	0.866	2ply_C_A	0.781	0.0	43.292	28.461	1.0	1e-12	258:23
9.961	2036.0	0.813	4j2x_A_G_H	0.778	0.672	6.776	4.401	0.568	7.1	427:15:15
23.609	2048.0	0.81	4mtd_C_E_F	0.775	0.0	66.793	30.95	1.0	1.6	171:33:33
8.508	2048.0	0.82	1j2b_C_A	0.812	0.806	1.891	1.453	0.31	1e-12	582:77
12.273	1402.0	0.778	1p6v_C_A	0.819	0.879	1.981	1.541	0.453	1.0	156:68
15.609	1129.0	0.824	3wc1_D_E	0.865	0.8	13.272	2.518	0.545	9e-07	271:75
18.938	16.0	0.721	4gha_A_E_F	0.722	0.032	25.853	13.935	0.952	1e-12	146:12:12
7.734	2048.0	0.88	4h10_A_C_D	0.915	0.946	0.858	0.668	0.239	1e-12	73:15:15
11.852	1026.0	0.751	4o26_A_C	0.71	0.901	4.465	3.991	0.289	1.0	257:51
5.566	2048.0	0.844	3vw4_A_C_D	0.844	0.949	3.026	2.199	0.351	1.0	128:23:23
21.297	1028.0	0.839	6XH2	0.707	0.022	21.885	17.321	0.968	1e-12
30.719	8.0	0.372	6XMF	0.302	0.008	48.576	37.92	0.994	5.5
13.422	404.0	0.782	6YYM	0.656	0.098	15.138	8.981	0.881	0.36
25.828	933.0	0.654	6ZDP	0.579	0.0	53.297	36.664	1.0	1e-12
26.609	937.0	0.654	6ZDQ	0.595	0.009	44.49	32.418	0.995	1e-08
30.391	560.0	0.686	7A9W	0.671	0.0	28.088	12.094	1.0	3.4
28.406	560.0	0.648	7A9X	0.646	0.046	15.525	6.738	0.953	3.4
6.23	1029.0	0.825	7D7V	0.678	0.946	15.024	2.095	0.274	1e-12
21.844	1034.0	0.676	7K9D	0.541	0.098	30.683	15.029	0.907	1.0
30.75	2.0	0.194	7M5O	0.13	0.0	77.89	49.942	1.0	1.0
12.531	1025.0	0.812	7MJV	0.745	0.578	8.458	4.444	0.745	0.79
13.586	1025.0	0.787	7MJW	0.71	0.017	40.707	20.024	0.989	0.79
30.422	187.0	0.544	7N3O	0.397	0.0	56.058	41.045	1.0	5.0
18.797	1029.0	0.752	7OZQ	0.609	0.0	31.375	26.06	1.0	1e-12
6.152	2048.0	0.846	6X1J	0.761	0.783	3.019	2.129	0.395	1e-12
26.359	2048.0	0.8	6X6Z	0.688	0.091	19.947	9.615	0.934	1e-12
27.797	2048.0	0.845	6X71	0.692	0.0	29.649	15.425	1.0	1e-12
27.469	2048.0	0.847	6X74	0.687	0.007	31.237	15.682	0.941	1e-12
27.844	2048.0	0.845	6X76	0.671	0.0	36.574	19.546	1.0	1e-12
27.5	2048.0	0.841	6X77	0.679	0.016	25.712	14.191	0.9	1e-12
14.523	1981.0	0.743	6X9I	0.788	0.793	4.823	2.79	0.545	1e-12
25.312	2048.0	0.836	7ABS	0.735	0.0	26.446	14.809	1.0	0.68
25.688	2048.0	0.81	7B0F	0.744	0.018	29.574	13.852	0.969	1e-12
27.188	2048.0	0.718	7B0G	0.754	0.0	20.365	11.249	1.0	1e-12
23.062	2048.0	0.676	7C4P	0.585	0.069	19.932	14.809	0.75	1e-12
22.0	2048.0	0.683	7C4Q	0.558	0.0	24.632	17.487	1.0	1e-12
5.016	2048.0	0.903	7CBY	0.806	0.95	1.832	2.198	0.4	1e-12
10.062	2048.0	0.771	7EF8	0.734	0.08	29.433	15.932	0.948	1e-12
9.5	2048.0	0.783	7EF9	0.722	0.072	31.432	16.187	0.956	1e-12
18.594	2048.0	0.83	7ET4	0.664	0.122	26.966	18.838	0.908	2e-10
8.18	2048.0	0.841	7FEF	0.835	0.182	26.998	16.059	0.94	1e-10
16.016	1213.0	0.738	7JK1	0.752	0.182	41.841	19.404	0.934	1e-12
21.516	1213.0	0.659	7JKL	0.69	0.412	38.395	17.672	0.865	1e-12
16.156	1213.0	0.734	7JKP	0.756	0.19	44.343	19.323	0.932	1e-12
24.75	1213.0	0.715	7JL8	0.738	0.114	25.138	18.41	0.913	1e-12
28.484	1213.0	0.706	7JLG	0.699	0.031	35.679	19.576	0.941	1e-12
10.758	2048.0	0.827	7K30	0.783	0.625	7.796	4.132	0.56	0.053
9.703	2048.0	0.852	7K31	0.752	0.431	6.411	3.987	0.635	0.05
9.758	2048.0	0.849	7K33	0.772	0.571	6.184	3.737	0.586	0.053
24.109	2048.0	0.87	7K5Q	0.756	0.0	43.535	23.826	1.0	1e-12
24.656	2048.0	0.869	7K5R	0.754	0.0	45.93	24.139	1.0	1e-12
25.016	2048.0	0.866	7K5U	0.757	0.025	25.632	13.575	0.965	1e-12
6.117	2048.0	0.854	7KLE	0.823	0.802	5.046	3.184	0.447	1e-12
26.0	2048.0	0.83	7KLF	0.711	0.222	26.13	13.911	0.889	1e-12
8.039	2048.0	0.833	7KZ0	0.776	0.481	7.289	4.644	0.618	1e-12
5.98	2048.0	0.858	7KZ1	0.806	0.527	7.96	5.182	0.532	1e-12
19.953	2048.0	0.79	7L4C	0.686	0.054	38.321	20.939	0.909	7e-06
15.656	2048.0	0.816	7L4F	0.72	0.125	18.081	11.828	0.864	7e-06
10.07	2048.0	0.785	7L4H	0.696	0.025	37.222	21.236	0.978	6e-06
13.25	2048.0	0.786	7L4K	0.695	0.117	38.681	20.284	0.895	7e-06
17.547	2048.0	0.774	7L4M	0.709	0.149	38.789	21.216	0.875	7e-06
15.633	2048.0	0.718	7L4N	0.658	0.158	38.26	19.241	0.793	6e-06
17.812	2048.0	0.816	7L4Y	0.754	0.0	30.377	15.069	1.0	7e-06
7.91	2048.0	0.822	7L69	0.789	0.692	2.779	1.947	0.382	1e-12
25.5	2048.0	0.875	7LH9	0.813	0.0	23.011	17.634	1.0	2.8
14.484	1810.0	0.803	7M5W	0.609	0.088	33.547	23.671	0.92	1e-12
9.109	2048.0	0.845	7M7L	0.71	0.155	12.479	6.491	0.891	1e-12
18.062	2048.0	0.824	7M7O	0.694	0.078	22.416	11.287	0.908	1e-12
9.023	2048.0	0.843	7M7P	0.702	0.151	12.437	6.671	0.867	1e-12
16.969	2048.0	0.839	7M7Q	0.712	0.077	19.99	10.027	0.903	1e-12
7.535	2048.0	0.855	7M7Y	0.753	0.462	5.668	3.306	0.596	1e-12
6.156	2048.0	0.914	7MWK	0.865	0.143	27.044	13.892	0.942	1e-12
6.301	2048.0	0.91	7MWM	0.825	0.118	27.14	13.829	0.963	1e-12
8.672	2048.0	0.846	7N5S	0.763	0.831	3.8	3.146	0.534	1e-12
8.656	2048.0	0.845	7N5T	0.775	0.824	4.576	3.588	0.548	1e-12
14.984	2048.0	0.838	7N5U	0.8	0.897	6.809	3.482	0.673	1e-12
15.438	2048.0	0.828	7N5V	0.793	0.591	6.92	5.095	0.822	1e-12
12.594	2048.0	0.832	7N5W	0.724	0.625	21.481	9.259	0.803	1e-12
17.297	2048.0	0.756	7N8S	0.61	0.073	17.6	10.438	0.875	2e-12
17.156	2048.0	0.853	7N94	0.699	0.0	29.458	16.155	1.0	2e-12
24.359	552.0	0.592	7NE3	0.566	0.089	57.697	24.544	0.961	1e-12
7.734	543.0	0.819	7NE6	0.792	0.13	26.39	16.064	0.95	1e-12
5.895	2048.0	0.847	7OBN	0.744	0.785	2.267	2.226	0.506	1e-12
27.203	2048.0	0.797	7OM3	0.743	0.037	19.705	10.475	0.943	1e-12
6.164	2048.0	0.91	7RAY	0.84	1.0	1.802	1.27	0.623	1e-12
12.758	2048.0	0.775	7RSU	0.791	0.567	5.943	3.203	0.444	1e-12
27.219	2048.0	0.734	7RVA	0.544	0.0	48.906	36.488	1.0	1e-12
28.141	2048.0	0.737	7SDP	0.542	0.0	35.614	27.828	1.0	1e-12
26.453	2048.0	0.724	7SGC	0.575	0.0	15.712	13.285	1.0	1e-12
22.141	2048.0	0.822	7T18	0.706	0.042	32.083	15.677	0.937	1e-12
17.75	2048.0	0.824	7TXC	0.744	0.636	6.152	7.455	0.517	1e-12
23.766	931.0	0.766	7V9F	0.672	0.0	18.823	16.14	1.0	1.0
28.484	953.0	0.804	7V9I	0.578	0.018	32.21	23.647	0.974	9.2
25.328	930.0	0.803	7W27	0.635	0.073	28.877	20.38	0.867	9.9
