# Supplementary material for: Accurate prediction of protein–nucleic acid complexes using RoseTTAFoldNA
Source: Nat Methods. 2023 Nov 23;21(1):117–21. doi: 10.1038/s41592-023-02086-5 (PMC10776382; doi:10.1038/s41592-023-02086-5)
Supplement: Supplementary file 3 — Raw data for Fig. 3a. [file 41592_2023_2086_MOESM3_ESM.csv]

plDDT	all-atom-lDDT	tag
0.895	0.883	6X6D
0.901	0.885	6X6E
0.792	0.598	6XG8
0.75	0.578	6XGW
0.713	0.559	6XGX
0.749	0.6	6XJQ
0.804	0.598	6XJW
0.704	0.639	6XL6
0.827	0.709	6Z8V
0.906	0.765	6ZIX
0.906	0.878	6ZLC
0.927	0.88	6ZMN
0.838	0.745	7AMN
0.767	0.727	7AMT
0.843	0.68	7B0C
0.72	0.797	7B46
0.8	0.747	7BAH
0.831	0.791	7BAI
0.741	0.629	7BCB
0.922	0.821	7BHY
0.644	0.504	7C9O
0.695	0.727	7CLI
0.748	0.684	7CQ4
0.818	0.833	7CSY
0.802	0.57	7CUH
0.651	0.659	7CVO
0.699	0.583	7CVQ
0.76	0.613	7D3T
0.668	0.544	7D8O
0.812	0.652	7D8T
0.91	0.698	7DCJ
0.868	0.817	7DCS
0.873	0.809	7DCT
0.882	0.784	7DCU
0.729	0.627	7DLZ
0.629	0.371	7DV2
0.816	0.73	7DVV
0.787	0.627	7DW5
0.759	0.751	7E8O
0.834	0.657	7EDB
0.892	0.8	7EL3
0.757	0.643	7ET6
0.861	0.728	7EYI
0.768	0.742	7F2F
0.572	0.485	7F36
0.756	0.653	7F9H
0.833	0.7	7FHJ
0.734	0.662	7FJ2
0.654	0.639	7JL0
0.674	0.64	7JL1
0.793	0.593	7JM4
0.836	0.681	7JNP
0.883	0.692	7JU3
0.837	0.717	7K96
0.861	0.704	7K97
0.725	0.744	7KFN
0.793	0.687	7KR3
0.804	0.712	7KR4
0.806	0.67	7KSP
0.698	0.556	7KUF
0.754	0.656	7KX9
0.811	0.693	7L34
0.811	0.714	7L35
0.811	0.783	7L4X
0.821	0.551	7LBW
0.791	0.73	7LBX
0.764	0.708	7LW8
0.815	0.753	7M07
0.758	0.592	7MK1
0.746	0.584	7MLX
0.839	0.713	7MTL
0.794	0.7	7MWL
0.853	0.735	7MZ0
0.834	0.706	7MZ1
0.812	0.718	7MZ2
0.818	0.725	7MZ8
0.563	0.553	7N0B
0.56	0.556	7N0C
0.733	0.527	7NTU
0.754	0.753	7NX5
0.734	0.777	7O56
0.776	0.743	7OGS
0.819	0.753	7OL9
0.734	0.639	7OOT
0.542	0.515	7P3F
0.768	0.645	7Q0N
0.835	0.743	7RBE
0.833	0.713	7RBI
0.82	0.608	7RH2
0.886	0.724	7RHY
0.853	0.657	7RHZ
0.619	0.558	7SLP
0.614	0.559	7SLQ
0.85	0.699	7SS5
0.79	0.657	7SZU
0.819	0.672	7T8K
0.847	0.636	7V5N
0.667	0.5	7V9G
0.917	0.825	7VE5
0.756	0.624	7VJM
0.9	0.67	7VJQ
0.701	0.774	7VUP
0.694	0.796	7VUQ
0.8	0.738	7W7L
0.942	0.745	7WB3
0.893	0.836	7X1N
0.759	0.859	6px1_A_E_I_J
0.839	0.852	5mlu_A_E_K_J
0.821	0.837	7k6p_E_A_I_J
0.937	0.897	4wuh_A_B_C_D
0.824	0.836	7k6q_A_E_I_J
0.939	0.919	2p5l_E_F_B_A
0.939	0.905	2p5l_H_G_C_D
0.952	0.922	4jqd_B_A_H_G
0.953	0.912	4jqd_E_F_C_D
0.562	0.527	6le9_A_E_I_J
0.836	0.851	7ea5_E_A_I_J
0.848	0.875	7ea8_B_F_K_J
0.722	0.871	1t3n_D_C_B_A
0.587	0.5	6ke9_E_A_I_J
0.876	0.821	3exj_A_B_D_C
0.829	0.785	3vd0_E_F_M_N
0.829	0.811	6r1t_E_A_J_I
0.83	0.81	6fq5_E_A_J_I
0.831	0.78	6fq6_E_A_J_I
0.911	0.88	5d8c_A_B_C_D
0.951	0.901	4jcx_B_A_D_C
0.612	0.602	6l9h_A_E_J_I
0.957	0.926	4jcy_B_A_C_D
0.762	0.839	6nzo_A_E_I_J
0.76	0.716	2qnc_E_F_D_A
0.804	0.731	2qnc_F_E_C_D
0.782	0.759	2qnc_E_F_C_B
0.697	0.603	3nbn_A_D_H_G
0.945	0.895	3u3w_A_B_F_E
0.939	0.911	5x5l_A_C_I_J
0.941	0.919	5x5l_D_B_H_G
0.836	0.812	6ipu_A_E_I_J
0.665	0.622	6iy3_E_A_J_I
0.755	0.839	6px3_E_A_J_I
0.838	0.861	6y5d_M_Q_U_V
0.837	0.864	6y5d_E_A_I_J
0.791	0.776	6rwn_M_A_J_K
0.836	0.821	6iq4_E_A_J_I
0.899	0.863	2ata_G_H_D_C
0.837	0.828	3kwq_E_A_J_I
0.821	0.781	3w98_E_A_J_I
0.804	0.777	3vh0_A_D_E_F
0.697	0.737	6t7c_K_L_I_J
0.843	0.833	7ccq_E_A_J_K
0.796	0.74	4mzr_D_B_F_E
0.841	0.869	6y5e_E_A_I_J
0.831	0.842	4x23_G_C_B_A
0.833	0.834	4x23_O_S_M_N
0.874	0.826	4hje_A_C_F_E
0.716	0.693	6muo_E_A_J_I
0.654	0.606	6xny_D_B_E_F
0.684	0.643	6mup_E_A_J_I
0.811	0.843	7ktq_A_E_J_I
0.875	0.825	2geq_D_C_A_B
0.87	0.813	4uzb_B_A_D_C
