# Supplementary material for: Accurate prediction of protein–nucleic acid complexes using RoseTTAFoldNA
Source: Nat Methods. 2023 Nov 23;21(1):117–21. doi: 10.1038/s41592-023-02086-5 (PMC10776382; doi:10.1038/s41592-023-02086-5)
Supplement: Supplementary file 4 — Raw data for Extended Data Fig. a–c. [file 41592_2023_2086_MOESM4_ESM.csv]

MSA_depth	plDDT	tag	all-atom-lDDT	E-value
7.0	0.904	2a9l_A	0.656	1.0
1421.0	0.666	4fb0_A	0.541	1e-64
4.0	0.829	4rgf_A	0.36	1.0
9.0	0.825	5v3f_A	0.512	1.0
2048.0	0.937	3jai_WA	0.856	1.0
2048.0	0.93	6gqb_B	0.8	1.0
1.0	0.828	6wdd_EB	0.771	1.0
513.0	0.994	2pxu_A	0.951	1e-15
1.0	0.807	4v6f_CB	0.67	1.0
42.0	0.769	6jdq_B	0.634	1.0
3.0	0.957	1s2f_A	0.755	1.0
136.0	0.823	3dix_A	0.602	1.0
40.0	0.847	3ski_A	0.55	1.0
2048.0	0.815	5x8t_H	0.743	1.0
2048.0	0.933	6xu6_CB	0.774	1.0
2048.0	0.776	7jil_Z	0.8	1.0
522.0	0.731	3iin_B	0.573	1.0
84.0	0.762	6xkn_A	0.508	1.0
2048.0	0.832	6tbv_CB	0.5	1.0
1.0	0.797	6ar1_F	0.583	1.0
2048.0	0.908	1n77_A	0.831	1.0
2048.0	0.84	1qf6_A	0.785	1.0
2048.0	0.957	3jcs_H	0.765	1.0
28.0	0.557	3jcs_C	0.288	1.0
22.0	0.629	6n7p_S	0.545	1e-64
17.0	0.887	1u63_A	0.691	1.0
1.0	0.515	4xjn_N	0.675	1.0
2048.0	0.796	6gsj_V	0.647	1.0
2.0	0.921	1et4_A	0.434	1.0
2048.0	0.835	6zmo_FC	0.702	1.0
2048.0	0.851	7o80_K	0.714	1.0
1.0	0.888	3p59_E	0.672	1.0
132.0	0.828	6xzd_A	0.562	1.0
86.0	0.937	1jid_A	0.856	1.0
1.0	0.97	4ngb_B	0.936	1.0
59.0	0.917	1fqz_A	0.748	1.0
1.0	0.922	5zw4_B	0.733	1.0
2048.0	0.691	5t2a_C	0.763	1e-64
2048.0	0.821	6qw6_CA	0.586	2e-41
2048.0	0.559	6z1p_WA	0.451	1.0
21.0	0.958	1i6u_A	0.745	1.0
2048.0	0.879	5wt1_B	0.806	1.0
1608.0	0.774	3dhs_A	0.703	1e-64
1.0	0.87	4bwm_C	0.744	1.0
75.0	0.59	7n3o_B	0.396	1.0
3.0	0.952	2w2h_E	0.685	1.0
1.0	0.72	5wty_D	0.533	1.0
1.0	0.847	2i91_B	0.557	1.0
1.0	0.906	6ny5_C	0.568	1.0
4.0	0.943	6xn5_H	0.522	1.0
1.0	0.76	5gmk_G	0.518	1.0
1.0	0.933	3oij_C	0.653	1.0
1.0	0.878	5f5f_B	0.749	1.0
2048.0	0.825	7b5k_CB	0.711	1.0
1.0	0.853	5z98_C	0.797	1.0
1.0	0.744	6WTL	0.439	4e-57
1.0	0.681	6WTR	0.379	9.999999999999999e-57
1.0	0.823	6WZR	0.46	1.0000000000000001e-34
1.0	0.791	6XKN	0.598	1.0
1.0	0.71	6XKO	0.572	1.0
1.0	0.977	6ZXZ	0.873	5e-07
1.0	0.967	6ZYB	0.925	4e-08
1.0	0.869	7D7W	0.699	1e-14
1.0	0.842	7D81	0.567	4.3
1.0	0.936	7E9E	0.822	1e-10
1.0	0.935	7E9I	0.864	3e-12
1.0	0.783	7EAF	0.535	2e-40
1.0	0.97	7EEM	0.9	3e-09
1.0	0.972	7ELP	0.634	1.0
1.0	0.863	7EOG	0.415	1.2
1.0	0.83	7EOH	0.459	1.2
1.0	0.805	7EOI	0.453	1.2
1.0	0.802	7EQJ	0.714	4e-35
1.0	0.59	7EZ0	0.413	1e-64
1.0	0.971	7JJD	0.951	1e-07
1.0	0.877	7K16	0.476	0.36
1.0	0.935	7KD1	0.72	3.9999999999999995e-42
1.0	0.763	7KGA	0.484	0.75
1.0	0.816	7KJU	0.543	3e-18
1.0	0.718	7KVT	0.445	0.056
1.0	0.906	7L0Z	0.778	2e-31
1.0	0.971	7L3R	0.94	1e-07
1.0	0.738	7LYF	0.618	2e-11
1.0	0.765	7LYG	0.624	2e-11
1.0	0.853	7LYJ	0.694	1.8
1.0	0.84	7MLW	0.477	0.0002
1.0	0.846	7OA3	0.525	1.0
1.0	0.964	7QP2	0.915	1e-07
1.0	0.589	7R6N	0.316	1e-64
1.0	0.857	7REX	0.364	1.0
1.0	0.704	7SAM	0.464	5.4
1.0	0.81	7TD7	0.542	7e-39
1.0	0.824	7TDA	0.562	2e-38
1.0	0.798	7UQ6	0.638	2e-14
1.0	0.834	7UZ0	0.747	2e-15
1.0	0.819	7V9E	0.595	1.0
1.0	0.824	7VNV	0.623	1e-09
1.0	0.808	7VNW	0.606	3e-11
