# Supplementary material for: Accurate prediction of protein–nucleic acid complexes using RoseTTAFoldNA
Source: Nat Methods. 2023 Nov 23;21(1):117–21. doi: 10.1038/s41592-023-02086-5 (PMC10776382; doi:10.1038/s41592-023-02086-5)
Supplement: Supplementary file 5 — Raw data for Extended Data Fig. 3a–d. [file 41592_2023_2086_MOESM5_ESM.csv]

plDDT	RFNA_lDDT	farfar2_lDDT	deepfold_lDDT	deepfold_model	tag
0.904	0.656	0.642	0.491	model_1	2a9l_A
0.904	0.656	0.642	0.531	model_2	2a9l_A
0.904	0.656	0.642	0.511	model_3	2a9l_A
0.904	0.656	0.642	0.521	model_4	2a9l_A
0.904	0.656	0.642	0.538	model_5	2a9l_A
0.904	0.656	0.642	0.421	model_6	2a9l_A
0.91	0.0				2mtk_A
0.666	0.541				4fb0_A
0.829	0.36	0.276	0.684	model_1	4rgf_A
0.829	0.36	0.276	0.68	model_2	4rgf_A
0.829	0.36	0.276	0.663	model_3	4rgf_A
0.829	0.36	0.276	0.703	model_4	4rgf_A
0.829	0.36	0.276	0.709	model_5	4rgf_A
0.829	0.36	0.276	0.67	model_6	4rgf_A
0.825	0.512	0.318	0.498	model_1	5v3f_A
0.825	0.512	0.318	0.491	model_2	5v3f_A
0.825	0.512	0.318	0.49	model_3	5v3f_A
0.825	0.512	0.318	0.549	model_4	5v3f_A
0.825	0.512	0.318	0.522	model_5	5v3f_A
0.825	0.512	0.318	0.544	model_6	5v3f_A
0.815	0.0				6hag_A
0.79	0.0				6wlr_A
0.937	0.856	0.314	0.749	model_1	3jai_WA
0.937	0.856	0.314	0.701	model_2	3jai_WA
0.937	0.856	0.314	0.748	model_3	3jai_WA
0.937	0.856	0.314	0.768	model_4	3jai_WA
0.937	0.856	0.314	0.794	model_5	3jai_WA
0.937	0.856	0.314	0.777	model_6	3jai_WA
0.93	0.8	0.268	0.743	model_1	6gqb_B
0.93	0.8	0.268	0.757	model_2	6gqb_B
0.93	0.8	0.268	0.746	model_3	6gqb_B
0.93	0.8	0.268	0.737	model_4	6gqb_B
0.93	0.8	0.268	0.743	model_5	6gqb_B
0.93	0.8	0.268	0.754	model_6	6gqb_B
0.828	0.771	0.668	0.69	model_1	6wdd_EB
0.828	0.771	0.668	0.742	model_2	6wdd_EB
0.828	0.771	0.668	0.674	model_3	6wdd_EB
0.828	0.771	0.668	0.681	model_4	6wdd_EB
0.828	0.771	0.668	0.697	model_5	6wdd_EB
0.828	0.771	0.668	0.7	model_6	6wdd_EB
0.994	0.951				2pxu_A
0.807	0.67	0.67			4v6f_CB
0.769	0.634	0.399	0.768	model_1	6jdq_B
0.769	0.634	0.399	0.759	model_2	6jdq_B
0.769	0.634	0.399	0.765	model_3	6jdq_B
0.769	0.634	0.399	0.755	model_4	6jdq_B
0.769	0.634	0.399	0.77	model_5	6jdq_B
0.769	0.634	0.399	0.758	model_6	6jdq_B
0.957	0.755	0.68	0.611	model_1	1s2f_A
0.957	0.755	0.68	0.611	model_2	1s2f_A
0.957	0.755	0.68	0.602	model_3	1s2f_A
0.957	0.755	0.68	0.632	model_4	1s2f_A
0.957	0.755	0.68	0.609	model_5	1s2f_A
0.957	0.755	0.68	0.621	model_6	1s2f_A
0.823	0.602	0.281	0.754	model_1	3dix_A
0.823	0.602	0.281	0.761	model_2	3dix_A
0.823	0.602	0.281	0.755	model_3	3dix_A
0.823	0.602	0.281	0.767	model_4	3dix_A
0.847	0.55	0.28	0.711	model_1	3ski_A
0.847	0.55	0.28	0.724	model_2	3ski_A
0.847	0.55	0.28	0.764	model_3	3ski_A
0.847	0.55	0.28	0.75	model_4	3ski_A
0.847	0.55	0.28	0.722	model_5	3ski_A
0.847	0.55	0.28	0.748	model_6	3ski_A
0.805	0.0				6vvj_A
0.815	0.743	0.29	0.732	model_1	5x8t_H
0.815	0.743	0.29	0.726	model_2	5x8t_H
0.815	0.743	0.29	0.724	model_3	5x8t_H
0.815	0.743	0.29	0.721	model_4	5x8t_H
0.815	0.743	0.29	0.742	model_5	5x8t_H
0.815	0.743	0.29	0.744	model_6	5x8t_H
0.933	0.774	0.355	0.687	model_1	6xu6_CB
0.933	0.774	0.355	0.74	model_2	6xu6_CB
0.933	0.774	0.355	0.758	model_3	6xu6_CB
0.933	0.774	0.355	0.717	model_4	6xu6_CB
0.933	0.774	0.355	0.745	model_5	6xu6_CB
0.933	0.774	0.355	0.756	model_6	6xu6_CB
0.776	0.8	0.288	0.748	model_1	7jil_Z
0.776	0.8	0.288	0.749	model_2	7jil_Z
0.776	0.8	0.288	0.743	model_3	7jil_Z
0.776	0.8	0.288	0.74	model_4	7jil_Z
0.776	0.8	0.288	0.744	model_5	7jil_Z
0.776	0.8	0.288	0.747	model_6	7jil_Z
0.731	0.573	0.303			3iin_B
0.99	0.0				1sy4_A
0.762	0.508	0.347	0.611	model_1	6xkn_A
0.762	0.508	0.347	0.613	model_2	6xkn_A
0.762	0.508	0.347	0.618	model_3	6xkn_A
0.762	0.508	0.347	0.626	model_4	6xkn_A
0.762	0.508	0.347	0.627	model_5	6xkn_A
0.762	0.508	0.347	0.608	model_6	6xkn_A
0.832	0.5	0.282	0.5	model_1	6tbv_CB
0.832	0.5	0.282	0.499	model_2	6tbv_CB
0.832	0.5	0.282	0.493	model_3	6tbv_CB
0.832	0.5	0.282	0.496	model_4	6tbv_CB
0.832	0.5	0.282	0.491	model_5	6tbv_CB
0.832	0.5	0.282	0.483	model_6	6tbv_CB
0.797	0.583	0.716	0.745	model_1	6ar1_F
0.797	0.583	0.716	0.758	model_2	6ar1_F
0.797	0.583	0.716	0.736	model_3	6ar1_F
0.797	0.583	0.716	0.719	model_4	6ar1_F
0.797	0.583	0.716	0.732	model_5	6ar1_F
0.797	0.583	0.716	0.767	model_6	6ar1_F
0.908	0.831	0.391	0.721	model_1	1n77_A
0.908	0.831	0.391	0.718	model_2	1n77_A
0.908	0.831	0.391	0.727	model_3	1n77_A
0.908	0.831	0.391	0.722	model_4	1n77_A
0.908	0.831	0.391	0.73	model_5	1n77_A
0.908	0.831	0.391	0.73	model_6	1n77_A
0.84	0.785	0.415	0.697	model_1	1qf6_A
0.84	0.785	0.415	0.725	model_2	1qf6_A
0.84	0.785	0.415	0.723	model_3	1qf6_A
0.84	0.785	0.415	0.69	model_4	1qf6_A
0.84	0.785	0.415	0.703	model_5	1qf6_A
0.84	0.785	0.415	0.709	model_6	1qf6_A
0.936	0.0				7fhi_A
0.851	0.0				2k95_A
0.902	0.0				2mfd_A
0.957	0.765	0.255	0.697	model_1	3jcs_H
0.957	0.765	0.255	0.676	model_2	3jcs_H
0.957	0.765	0.255	0.68	model_3	3jcs_H
0.957	0.765	0.255	0.656	model_4	3jcs_H
0.957	0.765	0.255	0.681	model_5	3jcs_H
0.957	0.765	0.255	0.687	model_6	3jcs_H
0.557	0.288	0.261	0.406	model_1	3jcs_C
0.557	0.288	0.261	0.478	model_2	3jcs_C
0.629	0.545				6n7p_S
0.887	0.691	0.328	0.644	model_1	1u63_A
0.887	0.691	0.328	0.63	model_2	1u63_A
0.887	0.691	0.328	0.642	model_3	1u63_A
0.887	0.691	0.328	0.654	model_4	1u63_A
0.887	0.691	0.328	0.659	model_5	1u63_A
0.887	0.691	0.328	0.635	model_6	1u63_A
0.515	0.675	0.627			4xjn_N
0.796	0.647	0.315	0.596	model_1	6gsj_V
0.796	0.647	0.315	0.564	model_2	6gsj_V
0.796	0.647	0.315	0.603	model_3	6gsj_V
0.796	0.647	0.315	0.603	model_4	6gsj_V
0.796	0.647	0.315	0.597	model_5	6gsj_V
0.796	0.647	0.315	0.58	model_6	6gsj_V
0.921	0.434	0.405	0.601	model_1	1et4_A
0.921	0.434	0.405	0.617	model_2	1et4_A
0.921	0.434	0.405	0.591	model_3	1et4_A
0.921	0.434	0.405	0.603	model_4	1et4_A
0.921	0.434	0.405	0.561	model_5	1et4_A
0.921	0.434	0.405	0.456	model_6	1et4_A
0.835	0.702	0.34	0.707	model_1	6zmo_FC
0.835	0.702	0.34	0.711	model_2	6zmo_FC
0.835	0.702	0.34	0.706	model_3	6zmo_FC
0.835	0.702	0.34	0.735	model_4	6zmo_FC
0.835	0.702	0.34	0.714	model_5	6zmo_FC
0.835	0.702	0.34	0.722	model_6	6zmo_FC
0.851	0.714	0.321	0.706	model_1	7o80_K
0.851	0.714	0.321	0.701	model_2	7o80_K
0.851	0.714	0.321	0.707	model_3	7o80_K
0.851	0.714	0.321	0.699	model_4	7o80_K
0.851	0.714	0.321	0.716	model_5	7o80_K
0.851	0.714	0.321	0.697	model_6	7o80_K
0.888	0.672	0.657			3p59_E
0.828	0.562	0.429	0.482	model_1	6xzd_A
0.828	0.562	0.429	0.484	model_2	6xzd_A
0.828	0.562	0.429	0.489	model_3	6xzd_A
0.828	0.562	0.429	0.56	model_4	6xzd_A
0.828	0.562	0.429	0.546	model_5	6xzd_A
0.828	0.562	0.429	0.499	model_6	6xzd_A
0.937	0.856	0.85	0.863	model_1	1jid_A
0.937	0.856	0.85	0.856	model_2	1jid_A
0.937	0.856	0.85	0.866	model_3	1jid_A
0.937	0.856	0.85	0.451	model_4	1jid_A
0.937	0.856	0.85	0.445	model_5	1jid_A
0.937	0.856	0.85	0.447	model_6	1jid_A
0.97	0.936	0.667	0.789	model_1	4ngb_B
0.97	0.936	0.667	0.759	model_2	4ngb_B
0.97	0.936	0.667	0.781	model_3	4ngb_B
0.97	0.936	0.667	0.793	model_4	4ngb_B
0.97	0.936	0.667	0.762	model_5	4ngb_B
0.97	0.936	0.667	0.811	model_6	4ngb_B
0.881	0.0				1am0_A
0.917	0.748	0.335	0.561	model_1	1fqz_A
0.917	0.748	0.335	0.549	model_2	1fqz_A
0.917	0.748	0.335	0.534	model_3	1fqz_A
0.917	0.748	0.335	0.563	model_4	1fqz_A
0.917	0.748	0.335	0.533	model_5	1fqz_A
0.917	0.748	0.335	0.5	model_6	1fqz_A
0.922	0.733	0.82	0.663	model_1	5zw4_B
0.922	0.733	0.82	0.644	model_2	5zw4_B
0.922	0.733	0.82	0.687	model_3	5zw4_B
0.922	0.733	0.82	0.684	model_4	5zw4_B
0.922	0.733	0.82	0.65	model_5	5zw4_B
0.922	0.733	0.82	0.438	model_6	5zw4_B
0.691	0.763				5t2a_C
0.821	0.586				6qw6_CA
0.559	0.451	0.423	0.414	model_1	6z1p_WA
0.559	0.451	0.423	0.408	model_2	6z1p_WA
0.958	0.745	0.68	0.745	model_1	1i6u_A
0.958	0.745	0.68	0.756	model_2	1i6u_A
0.958	0.745	0.68	0.762	model_3	1i6u_A
0.958	0.745	0.68	0.745	model_4	1i6u_A
0.958	0.745	0.68	0.77	model_5	1i6u_A
0.958	0.745	0.68	0.793	model_6	1i6u_A
0.879	0.806	0.334			5wt1_B
0.937	0.0				2kpc_A
0.774	0.703				3dhs_A
0.87	0.744	0.642	0.779	model_1	4bwm_C
0.87	0.744	0.642	0.815	model_2	4bwm_C
0.87	0.744	0.642	0.793	model_3	4bwm_C
0.87	0.744	0.642	0.81	model_4	4bwm_C
0.87	0.744	0.642	0.803	model_5	4bwm_C
0.87	0.744	0.642	0.833	model_6	4bwm_C
0.59	0.396	0.261			7n3o_B
0.885	0.0				2kxm_A
0.952	0.685	0.61	0.639	model_1	2w2h_E
0.952	0.685	0.61	0.638	model_2	2w2h_E
0.952	0.685	0.61	0.665	model_3	2w2h_E
0.952	0.685	0.61	0.689	model_4	2w2h_E
0.952	0.685	0.61	0.611	model_5	2w2h_E
0.952	0.685	0.61	0.676	model_6	2w2h_E
0.963	0.0				6aas_A
0.72	0.533	0.475	0.438	model_1	5wty_D
0.72	0.533	0.475	0.455	model_2	5wty_D
0.72	0.533	0.475	0.448	model_3	5wty_D
0.72	0.533	0.475	0.464	model_4	5wty_D
0.72	0.533	0.475	0.449	model_5	5wty_D
0.72	0.533	0.475	0.459	model_6	5wty_D
0.847	0.557	0.491	0.594	model_1	2i91_B
0.847	0.557	0.491	0.552	model_2	2i91_B
0.847	0.557	0.491	0.562	model_3	2i91_B
0.847	0.557	0.491	0.596	model_4	2i91_B
0.847	0.557	0.491	0.575	model_5	2i91_B
0.847	0.557	0.491	0.538	model_6	2i91_B
0.906	0.568	0.553	0.508	model_1	6ny5_C
0.906	0.568	0.553	0.542	model_2	6ny5_C
0.906	0.568	0.553	0.454	model_3	6ny5_C
0.906	0.568	0.553	0.542	model_4	6ny5_C
0.906	0.568	0.553	0.54	model_5	6ny5_C
0.906	0.568	0.553	0.531	model_6	6ny5_C
0.863	0.0				1e95_A
0.943	0.522	0.53	0.551	model_1	6xn5_H
0.943	0.522	0.53	0.543	model_2	6xn5_H
0.943	0.522	0.53	0.539	model_3	6xn5_H
0.943	0.522	0.53	0.516	model_4	6xn5_H
0.943	0.522	0.53	0.566	model_5	6xn5_H
0.943	0.522	0.53	0.497	model_6	6xn5_H
0.842	0.0				2kzl_A
0.76	0.518	0.572	0.54	model_1	5gmk_G
0.76	0.518	0.572	0.506	model_2	5gmk_G
0.76	0.518	0.572	0.527	model_3	5gmk_G
0.76	0.518	0.572	0.555	model_4	5gmk_G
0.76	0.518	0.572	0.513	model_5	5gmk_G
0.76	0.518	0.572	0.54	model_6	5gmk_G
0.933	0.653	0.664	0.458	model_1	3oij_C
0.933	0.653	0.664	0.625	model_2	3oij_C
0.933	0.653	0.664	0.626	model_3	3oij_C
0.933	0.653	0.664	0.619	model_4	3oij_C
0.933	0.653	0.664	0.616	model_5	3oij_C
0.933	0.653	0.664	0.609	model_6	3oij_C
0.878	0.749	0.711	0.675	model_1	5f5f_B
0.878	0.749	0.711	0.667	model_2	5f5f_B
0.878	0.749	0.711	0.7	model_3	5f5f_B
0.878	0.749	0.711	0.706	model_4	5f5f_B
0.878	0.749	0.711	0.671	model_5	5f5f_B
0.878	0.749	0.711	0.721	model_6	5f5f_B
0.781	0.0				2krl_A
0.976	0.0				2m4w_A
0.825	0.711	0.349	0.718	model_1	7b5k_CB
0.825	0.711	0.349	0.723	model_2	7b5k_CB
0.825	0.711	0.349	0.719	model_3	7b5k_CB
0.825	0.711	0.349	0.715	model_4	7b5k_CB
0.825	0.711	0.349	0.73	model_5	7b5k_CB
0.825	0.711	0.349	0.715	model_6	7b5k_CB
0.853	0.797	0.634	0.845	model_1	5z98_C
0.853	0.797	0.634	0.816	model_2	5z98_C
0.853	0.797	0.634	0.847	model_3	5z98_C
0.853	0.797	0.634	0.827	model_4	5z98_C
0.853	0.797	0.634	0.835	model_5	5z98_C
0.853	0.797	0.634	0.851	model_6	5z98_C
0.744	0.439				6WTL
0.681	0.379				6WTR
0.823	0.46				6WZR
0.791	0.598	0.309			6XKN
0.71	0.572	0.312			6XKO
0.977	0.873				6ZXZ
0.967	0.925				6ZYB
0.869	0.699				7D7W
0.842	0.567	0.425	0.739	model_1	7D81
0.842	0.567	0.425	0.699	model_2	7D81
0.842	0.567	0.425	0.711	model_3	7D81
0.842	0.567	0.425	0.704	model_4	7D81
0.842	0.567	0.425	0.71	model_5	7D81
0.842	0.567	0.425	0.725	model_6	7D81
0.936	0.822				7E9E
0.935	0.864				7E9I
0.783	0.535				7EAF
0.97	0.9				7EEM
0.972	0.634	0.61	0.768	model_1	7ELP
0.972	0.634	0.61	0.756	model_2	7ELP
0.972	0.634	0.61	0.799	model_3	7ELP
0.972	0.634	0.61	0.745	model_4	7ELP
0.972	0.634	0.61	0.726	model_5	7ELP
0.972	0.634	0.61	0.735	model_6	7ELP
0.863	0.415	0.365	0.42	model_1	7EOG
0.863	0.415	0.365	0.459	model_2	7EOG
0.863	0.415	0.365	0.412	model_3	7EOG
0.863	0.415	0.365	0.676	model_4	7EOG
0.863	0.415	0.365	0.698	model_5	7EOG
0.863	0.415	0.365	0.694	model_6	7EOG
0.83	0.459	0.312			7EOH
0.805	0.453	0.39	0.409	model_1	7EOI
0.805	0.453	0.39	0.394	model_2	7EOI
0.805	0.453	0.39	0.663	model_3	7EOI
0.805	0.453	0.39	0.435	model_4	7EOI
0.805	0.453	0.39	0.471	model_5	7EOI
0.805	0.453	0.39	0.4	model_6	7EOI
0.802	0.714				7EQJ
0.59	0.413				7EZ0
0.971	0.951				7JJD
0.877	0.476	0.393			7K16
0.935	0.72				7KD1
0.763	0.484	0.326	0.666	model_1	7KGA
0.763	0.484	0.326	0.671	model_2	7KGA
0.763	0.484	0.326	0.671	model_3	7KGA
0.763	0.484	0.326	0.679	model_4	7KGA
0.763	0.484	0.326	0.645	model_5	7KGA
0.763	0.484	0.326	0.648	model_6	7KGA
0.816	0.543				7KJU
0.718	0.445	0.233			7KVT
0.906	0.778				7L0Z
0.971	0.94				7L3R
0.738	0.618				7LYF
0.765	0.624				7LYG
0.853	0.694	0.571	0.736	model_1	7LYJ
0.853	0.694	0.571	0.73	model_2	7LYJ
0.853	0.694	0.571	0.721	model_3	7LYJ
0.853	0.694	0.571	0.729	model_4	7LYJ
0.853	0.694	0.571	0.729	model_5	7LYJ
0.853	0.694	0.571	0.734	model_6	7LYJ
0.84	0.477				7MLW
0.846	0.525	0.352	0.559	model_1	7OA3
0.846	0.525	0.352	0.532	model_2	7OA3
0.846	0.525	0.352	0.593	model_3	7OA3
0.846	0.525	0.352	0.574	model_4	7OA3
0.846	0.525	0.352	0.589	model_5	7OA3
0.846	0.525	0.352	0.575	model_6	7OA3
0.964	0.915				7QP2
0.589	0.316				7R6N
0.857	0.364	0.385	0.561	model_1	7REX
0.857	0.364	0.385	0.577	model_2	7REX
0.857	0.364	0.385	0.548	model_3	7REX
0.857	0.364	0.385	0.57	model_4	7REX
0.857	0.364	0.385	0.566	model_5	7REX
0.857	0.364	0.385	0.552	model_6	7REX
0.704	0.464	0.312	0.525	model_1	7SAM
0.704	0.464	0.312	0.529	model_2	7SAM
0.704	0.464	0.312	0.497	model_3	7SAM
0.704	0.464	0.312	0.537	model_4	7SAM
0.81	0.542				7TD7
0.824	0.562				7TDA
0.798	0.638				7UQ6
0.834	0.747				7UZ0
0.819	0.595	0.399	0.458	model_1	7V9E
0.819	0.595	0.399	0.462	model_2	7V9E
0.819	0.595	0.399	0.467	model_3	7V9E
0.819	0.595	0.399	0.458	model_4	7V9E
0.819	0.595	0.399	0.481	model_5	7V9E
0.819	0.595	0.399	0.44	model_6	7V9E
0.824	0.623				7VNV
0.808	0.606				7VNW
