# Supplementary material for: Accurate prediction of protein–nucleic acid complexes using RoseTTAFoldNA
Source: Nat Methods. 2023 Nov 23;21(1):117–21. doi: 10.1038/s41592-023-02086-5 (PMC10776382; doi:10.1038/s41592-023-02086-5)
Supplement: Supplementary file 6 — Raw data for Extended Data Figs. a–b. [file 41592_2023_2086_MOESM6_ESM.csv]

RFNA_lDDT	RFNA_f_nat	hdock_lddt	hdock_f_nat	hdock_rank	pdbid	L
0.848	1.0	0.763	0.0	1	3q05	286
0.848	1.0	0.765	0.0	2	3q05	286
0.848	1.0	0.764	0.0	3	3q05	286
0.922	0.977	0.788	0.081	1	5hlt	312
0.922	0.977	0.782	0.035	2	5hlt	312
0.922	0.977	0.834	0.5	3	5hlt	312
0.821	0.583	0.686	0.0	1	4v9a	193
0.821	0.583	0.686	0.0	2	4v9a	193
0.821	0.583	0.686	0.0	3	4v9a	193
0.778	0.672	0.778	0.0	1	4j2x	457
0.778	0.672	0.776	0.0	2	4j2x	457
0.778	0.672	0.782	0.082	3	4j2x	457
0.775	0.0	0.459	0.0	1	4mtd	237
0.775	0.0	0.459	0.026	2	4mtd	237
0.775	0.0	0.457	0.0	3	4mtd	237
0.819	0.879	0.638	0.03	1	1p6v	224
0.819	0.879	0.63	0.0	2	1p6v	224
0.819	0.879	0.629	0.0	3	1p6v	224
0.71	0.901	0.555	0.0	1	4o26	308
0.71	0.901	0.554	0.0	2	4o26	308
0.71	0.901	0.554	0.0	3	4o26	308
0.844	0.949	0.581	0.036	1	3vw4	174
0.844	0.949	0.574	0.0	2	3vw4	174
0.844	0.949	0.574	0.0	3	3vw4	174
0.656	0.098	0.39	0.0	1	6YYM	194
0.656	0.098	0.392	0.024	2	6YYM	194
0.656	0.098	0.395	0.037	3	6YYM	194
0.671	0.0	0.702	0.045	1	7A9W	623
0.671	0.0	0.701	0.0	2	7A9W	623
0.671	0.0	0.703	0.038	3	7A9W	623
0.745	0.578	0.795	0.156	1	7MJV	474
0.745	0.578	0.788	0.0	2	7MJV	474
0.745	0.578	0.797	0.222	3	7MJV	474
0.772	0.571	0.765	0.0	1	7K33	454
0.772	0.571	0.764	0.0	2	7K33	454
0.772	0.571	0.766	0.016	3	7K33	454
0.672	0.0	0.728	0.0	1	7V9F	146
0.672	0.0	0.723	0.0	2	7V9F	146
0.672	0.0	0.728	0.0	3	7V9F	146
0.635	0.073	0.615	0.0	1	7W27	137
0.635	0.073	0.621	0.018	2	7W27	137
0.635	0.073	0.622	0.018	3	7W27	137
