# Supplementary material for: Accurate prediction of protein–nucleic acid complexes using RoseTTAFoldNA
Source: Nat Methods. 2023 Nov 23;21(1):117–21. doi: 10.1038/s41592-023-02086-5 (PMC10776382; doi:10.1038/s41592-023-02086-5)
Supplement: Supplementary file 7 — Raw data for Extended Data Fig. 5a. [file 41592_2023_2086_MOESM7_ESM.csv]

gene_id	DNA sequence	Binding	PAE p/n
0100010379	NNACGTCACCNN	1	6.07
0100010379	NNACGTCATCNN	1	15.039
0100010379	NNTGACGTCANN	1	6.195
0100010379	NNCCCTCCAANN	0	7.094
0100010379	NNAGGGGAACNN	0	6.484
0100010379	NNAGAATCCCNN	0	17.844
0100010405	AAACCCTA	1	17.078
0100010405	AACCCTAA	1	26.438
0100010405	AACCCTAG	1	21.922
0100010405	CCAACTCC	0	27.797
0100010405	GATGGGGC	0	29.453
0100010405	GCTCAGCA	0	27.891
AT3G15210	NNCGCCGCCGNN	1	8.82
AT3G15210	NNCGCCGGCGNN	1	9.227
AT3G15210	NNGCGCCGCCNN	1	8.305
AT1G53170	NNGCGCCGCCNN	1	7.863
AT1G53170	NNCGCCGCCANN	1	9.922
AT1G53170	NNCGCCGCAANN	1	8.594
AT1G53910	NNCCGCCGCCNN	1	14.898
AT1G53910	NNATGGCGGCNN	1	11.102
AT1G53910	NNCGCCGCCANN	1	13.539
AT3G15210	NNACAGAGACNN	0	7.512
AT3G15210	NNCGATCCAANN	0	6.113
AT3G15210	NNCCTCAGGCNN	0	15.117
AT1G53170	NNCAAGAAACNN	0	10.68
AT1G53170	NNGACCTGCANN	0	6.996
AT1G53170	NNGATCGAGCNN	0	7.59
AT1G53910	NNGGACTACCNN	0	15.328
AT1G53910	NNACTATCATNN	0	12.633
AT1G53910	NNGACCTCTCNN	0	13.016
0100010593	CTAGGGTA	1	30.094
0100010593	AACCCTAG	1	30.359
0100010593	ATACCCTA	1	29.797
0100010593	ACACCCCA	0	28.078
0100010593	GGTGCTAA	0	30.188
0100010593	CGCGATCA	0	28.172
0300010106	NNGATCGATCNN	1	16.312
0300010106	NNCAGATCTGNN	1	18.828
0300010106	NNTAGATCTANN	1	17.328
0300010106	NNCCTCGAGGNN	0	18.547
0300010106	NNCAGCCCACNN	0	18.641
0300010106	NNACAAGGCTNN	0	13.094
0300010311	NNACGTGGCANN	1	6.328
0300010311	NNACACGTGTNN	1	4.758
0300010311	NNCCACGTCANN	1	5.0
0300010311	NNGCCCATGANN	0	5.582
0300010311	NNCCGCTGTCNN	0	15.562
0300010311	NNCGACTATCNN	0	5.84
0700010421	GTTGACCA	1	28.078
0700010421	CGGTCAAC	1	17.859
0700010421	CGTTGACC	1	19.438
0700010421	CATGCCCG	0	21.938
0700010421	CCTGACAC	0	21.547
0700010421	AGGGATGG	0	24.672
1200010153	NNCTAGGGGANN	1	9.727
1200010153	NNCCCCTAGGNN	1	15.352
1200010153	NNACCCCTAGNN	1	12.969
1200010153	NNCCACGTCCNN	0	7.316
1200010153	NNGGGAGGCANN	0	8.258
1200010153	NNGCAGGGACNN	0	7.277
1500010105	NNCCACGTGGNN	1	5.426
1500010105	NNACACGTGTNN	1	4.934
1500010105	NNCACGTGGCNN	1	6.672
1500010105	NNCAGAGCCCNN	0	12.922
1500010105	NNCGCCTCCGNN	0	4.98
1500010105	NNCGACAACGNN	0	8.859
1600010210_CONSTRUCT	GGTCCGCA	1	27.531
1600010210_CONSTRUCT	GCGGACCC	1	29.031
1600010210_CONSTRUCT	CGCGGACC	1	26.844
1600010210_CONSTRUCT	CTGGAGCA	0	28.438
1600010210_CONSTRUCT	GGAATCCA	0	24.844
1600010210_CONSTRUCT	ACTGCCAC	0	27.078
A6H8I1_DANRE	ACGTACGT	1	18.812
A6H8I1_DANRE	CGTATACG	1	22.328
A6H8I1_DANRE	CGTACGTA	1	25.516
A6H8I1_DANRE	TCATGCCA	0	21.234
A6H8I1_DANRE	AATTAAGA	0	26.0
A6H8I1_DANRE	GGATGGCA	0	22.188
AGAP009986	AAAACATG	1	30.891
AGAP009986	CATGTAAA	1	6.008
AGAP009986	ATTACATG	1	18.828
AGAP009986	AAGTATAG	0	29.891
AGAP009986	AGCTATAT	0	25.625
AGAP009986	GCGGCCCA	0	29.922
AT1G08000	CAGATCTG	1	27.391
AT1G08000	AGATCTGA	1	21.922
AT1G08000	TAGATCTA	1	29.938
AT1G08010	AGATCTGA	1	22.734
AT1G08010	AGATCTGG	1	25.891
AT1G08010	CAGATCTG	1	29.234
AT1G08000	CCTTTGAG	0	26.641
AT1G08000	AGGCGGCC	0	27.219
AT1G08000	ACGGTTTC	0	28.359
AT1G08010	AGTTGAGC	0	26.625
AT1G08010	CAGACTCA	0	30.016
AT1G08010	GTCTTACA	0	29.172
PK05732.1	AACATTCT	1	26.516
PK05732.1	ACATTCCC	1	6.758
PK05732.1	AACATTCC	1	23.672
PK26523.1	ACATTCCC	1	26.672
PK26523.1	AATATTCC	1	29.297
PK26523.1	AACATTCC	1	28.516
AT5G42630	AATATTCT	1	27.953
AT5G42630	GAATATTC	1	30.078
AT5G42630	AATATTCC	1	29.344
AT1G14600	AATATTCC	1	28.031
AT1G14600	ACATTCCC	1	25.422
AT1G14600	GAATATTC	1	30.656
PK05732.1	CCGGCTCA	0	30.141
PK05732.1	CGCCGACC	0	29.938
PK05732.1	GCGGCTCA	0	29.984
PK26523.1	AAGGCACT	0	30.672
PK26523.1	AGCGACCT	0	30.422
PK26523.1	CGGTTGCC	0	28.938
AT5G42630	CTCTTCGC	0	30.875
AT5G42630	CGAGGTCA	0	27.078
AT5G42630	ATCAAGGC	0	30.797
AT1G14600	AGCCTGGG	0	30.609
AT1G14600	CGCCACGC	0	13.172
AT1G14600	GCTCGGCC	0	30.922
AT1G14900	ATTTAAAT	1	27.922
AT1G14900	AATTAATT	1	25.375
AT1G14900	AATAAATT	1	23.734
AT1G14900	ACAACGGT	0	16.125
AT1G14900	GACCTAGC	0	24.75
AT1G14900	CGTCTGAG	0	23.906
AT1G15720	TAGGGCAA	1	30.734
AT1G15720	TGCCCTAA	1	30.266
AT1G15720	CTAGGGCC	1	30.125
AT1G15720	GGCTAGAC	0	30.891
AT1G15720	AGCCACAG	0	30.688
AT1G15720	GACCGAAA	0	27.516
AT1G18330	GATATTTA	1	21.422
AT1G18330	AAAATATC	1	30.578
AT1G18330	AAATATCT	1	30.703
AT1G18330	GCCTTTTA	0	29.031
AT1G18330	ACTGACAG	0	30.922
AT1G18330	CAGTGCCA	0	30.531
AT1G22070	NNACGTCAGCNN	1	3.029
AT1G22070	NNTGACGTCANN	1	3.389
AT1G22070	NNCGTCAGCANN	1	6.199
AT1G22070	NNAGATCTACNN	0	21.719
AT1G22070	NNACGGCGTGNN	0	4.41
AT1G22070	NNACAAGTCCNN	0	3.324
AT1G23420	TTAATTAA	1	20.453
AT1G23420	ATTAATTA	1	18.766
AT1G23420	ATATATAT	1	27.562
AT2G45190	ATAATTAA	1	16.422
AT2G45190	AATAATTA	1	25.266
AT2G45190	AATCATAA	1	27.844
AT1G23420	AGAGCCGG	0	24.297
AT1G23420	GGCTACCC	0	30.125
AT1G23420	AAGTCCGA	0	28.828
AT2G45190	CTGAGAAG	0	30.391
AT2G45190	ACCTAGCT	0	29.312
AT2G45190	AAGGGGAG	0	29.453
AT1G28420	NNGTTCATGANN	1	3.814
AT1G28420	NNGAAGAACANN	1	5.113
AT1G28420	NNCAAGAACANN	1	3.957
AT1G28420	NNCGTGCTGCNN	0	17.906
AT1G28420	NNGCCCAGGANN	0	4.984
AT1G28420	NNGGGATCGANN	0	4.023
PK23964.1	NNACGTGGCANN	1	8.773
PK23964.1	NNCACGTGGCNN	1	5.848
PK23964.1	NNACACGTGTNN	1	6.414
PK09653.1	NNACACGTGTNN	1	7.867
PK09653.1	NNCACGTGGCNN	1	7.406
PK09653.1	NNCCACGTGGNN	1	9.125
estExt_fgenesh1_pg.C_Chr_04.00010098	NNCTGCCAGCNN	1	23.219
estExt_fgenesh1_pg.C_Chr_04.00010098	NNGCTGGCAANN	1	8.281
estExt_fgenesh1_pg.C_Chr_04.00010098	NNAGCTGGCANN	1	19.859
AT4G01120	NNCCACGTGGNN	1	9.984
AT4G01120	NNCACGTGGCNN	1	8.75
AT4G01120	NNACACGTGTNN	1	9.289
AT2G46270	NNACACGTGGNN	1	7.508
AT2G46270	NNACGTGGCANN	1	9.234
AT2G46270	NNACACGTGTNN	1	7.199
AT1G32150	NNCCACGTGGNN	1	7.949
AT1G32150	NNACACGTGTNN	1	7.082
AT1G32150	NNCACGTGGCNN	1	6.777
PK23964.1	NNGGTAGCGANN	0	17.453
PK23964.1	NNGGGAGAGANN	0	6.969
PK23964.1	NNGGTGGTCANN	0	6.535
PK09653.1	NNCCGGAAGANN	0	8.078
PK09653.1	NNAAATCAAGNN	0	19.281
PK09653.1	NNGAGAGGACNN	0	14.242
estExt_fgenesh1_pg.C_Chr_04.00010098	NNGGGTCCCANN	0	19.422
estExt_fgenesh1_pg.C_Chr_04.00010098	NNCCGAGTCANN	0	7.176
estExt_fgenesh1_pg.C_Chr_04.00010098	NNAAAGGCTANN	0	8.023
AT4G01120	NNCGCCTCGANN	0	9.0
AT4G01120	NNAGCTACTCNN	0	21.156
AT4G01120	NNAACAATTGNN	0	9.391
AT2G46270	NNGGGGGGAANN	0	8.234
AT2G46270	NNGCTGCAGANN	0	7.328
AT2G46270	NNCAATCGGANN	0	8.641
AT1G32150	NNAAGGCAGGNN	0	22.531
AT1G32150	NNCAGTCAAANN	0	16.0
AT1G32150	NNCGAGAGTANN	0	9.148
AT2G46770	TTACGCAA	1	17.344
AT2G46770	ACACGCAA	1	20.078
AT2G46770	GTTGCGTA	1	15.969
AT1G71930	CACGTAAC	1	14.391
AT1G71930	CACGGCAC	1	22.297
AT1G71930	CACGCAAC	1	7.141
AT5G66300	ACACGTAA	1	22.375
AT5G66300	ACACGGCA	1	21.547
AT5G66300	CACGGCAC	1	22.281
AT1G32770	NNGTTGCGTANN	1	6.688
AT1G32770	NNTAGCGTAANN	1	6.312
AT1G32770	NNTTACGCAANN	1	8.656
AT3G61910	TAACGTAA	1	24.781
AT3G61910	TTACGCAA	1	19.781
AT3G61910	GTTGCGTA	1	15.836
AT2G46770	ATGCCCCG	0	25.188
AT2G46770	CTATGCAG	0	21.688
AT2G46770	CCTCCGTC	0	22.531
AT1G71930	TGATCCCA	0	27.078
AT1G71930	AAGACGGG	0	24.844
AT1G71930	CTCAGTTC	0	21.719
AT5G66300	GTCATGAA	0	29.656
AT5G66300	ATGGTGGC	0	14.797
AT5G66300	ACGCGATG	0	27.531
AT1G32770	NNGTCCCGACNN	0	9.789
AT1G32770	NNACACTGGGNN	0	6.184
AT1G32770	NNGTGCTCGANN	0	6.938
AT3G61910	ATTGCCTC	0	26.578
AT3G61910	CGGGACCC	0	17.203
AT3G61910	ACGGTGCG	0	18.609
AT1G45249	NNACACGTGGNN	1	5.91
AT1G45249	NNCCACGTGGNN	1	5.473
AT1G45249	NNACACGTGTNN	1	4.645
AT1G45249	NNAAGCGAGGNN	0	8.023
AT1G45249	NNGAACCGTCNN	0	5.797
AT1G45249	NNCGGTAGTCNN	0	15.602
AT1G51120	ACACCTGA	1	15.773
AT1G51120	ATTTGTTG	1	21.656
AT1G51120	CACCTGAA	1	23.016
AT1G51120	ACGGCAGT	0	19.016
AT1G51120	GCTTCTCC	0	20.734
AT1G51120	CCTCTGCC	0	24.328
AT1G54060	GCCGGCGA	1	30.172
AT1G54060	CCGGCGAG	1	29.719
AT1G54060	CGCCGGCG	1	27.891
AT3G10030	CGTTAACG	1	19.859
AT3G10030	TAACGTTA	1	26.375
AT3G10030	TGACGTCA	1	23.234
AT1G54060	CAGGACGC	0	27.625
AT1G54060	ACAACACA	0	19.641
AT1G54060	GAGACCAC	0	29.719
AT3G10030	AGGAAGAG	0	27.844
AT3G10030	AGTCGCGA	0	28.781
AT3G10030	AGCCTGAT	0	30.359
AT1G65910	NNTTACGCAANN	1	16.828
AT1G65910	NNCACGCAACNN	1	19.156
AT1G65910	NNACACGCAANN	1	16.141
AT5G13180	ACACGCAA	1	18.688
AT5G13180	ACGCAACC	1	16.891
AT5G13180	CACGCAAC	1	10.086
AT1G65910	NNTCCTGGCANN	0	15.047
AT1G65910	NNCGGGCTACNN	0	15.766
AT1G65910	NNGGGTGTGANN	0	8.555
AT5G13180	TCGGTAAA	0	22.344
AT5G13180	CCCGTAAA	0	22.578
AT5G13180	GATTTCAA	0	20.453
AT1G67710	CGTATCTA	1	27.453
AT1G67710	AAGATACG	1	26.359
AT1G67710	AGATACGG	1	21.5
AT1G67710	GACCTGAC	0	18.938
AT1G67710	CGTACGTA	0	19.016
AT1G67710	CCTGCTCC	0	21.438
AT1G28300	NNCTGCATGCNN	1	6.234
AT1G28300	NNCATGCATGNN	1	6.879
AT1G28300	NNTGCATGCANN	1	4.863
AT5G37020	NNAGCCGACANN	1	4.875
AT5G37020	NNCCGACAAANN	1	5.051
AT5G37020	NNGCCGACAANN	1	5.422
AT1G68840	NNAATGTTGCNN	1	27.625
AT1G68840	NNATGTTGCANN	1	9.875
AT1G68840	NNGCAACATANN	1	7.891
AT2G33860	NNTGTCGGAANN	1	4.902
AT2G33860	NNACCGACAANN	1	4.148
AT2G33860	NNGGCCGACANN	1	4.941
AT1G28300	NNCGAGCAGCNN	0	9.078
AT1G28300	NNATAGGCCCNN	0	6.641
AT1G28300	NNACGGGCACNN	0	11.094
AT5G37020	NNACGGGTCANN	0	11.336
AT5G37020	NNGACCCTAANN	0	18.578
AT5G37020	NNCTCCTGCCNN	0	16.844
AT1G68840	NNCCCCGGCANN	0	18.078
AT1G68840	NNCCGTGCCCNN	0	8.938
AT1G68840	NNAGGGTCCGNN	0	18.531
AT2G33860	NNATTTGTTANN	0	3.625
AT2G33860	NNGAGCGTTANN	0	3.715
AT2G33860	NNATACTTTANN	0	8.211
AT1G69010	NNCACGTGCGNN	1	4.723
AT1G69010	NNGCACGTGCNN	1	6.297
AT1G69010	NNCACGTGCCNN	1	5.637
AT1G69010	NNAGGGAGTGNN	0	6.34
AT1G69010	NNACCCGCATNN	0	6.195
AT1G69010	NNACGAAGCGNN	0	6.879
OS09G0490200	NNAGGTACATNN	1	6.441
OS09G0490200	NNAATGTACCNN	1	18.781
OS09G0490200	NNAATGTATCNN	1	11.172
e_gw1.87.73.1	AGATACAT	1	23.25
e_gw1.87.73.1	AATGTACC	1	27.484
e_gw1.87.73.1	AGGTACAT	1	16.672
AT1G73730	NNAATGTACCNN	1	8.742
AT1G73730	NNAGATACATNN	1	17.438
AT1G73730	NNAGGTTCATNN	1	6.293
AT2G27050	AGATGCAT	1	20.375
AT2G27050	AGGTACAT	1	15.125
AT2G27050	AGATACAT	1	19.438
OS09G0490200	NNAGAGCAACNN	0	14.109
OS09G0490200	NNTGACCTCANN	0	5.961
OS09G0490200	NNCTTAGCTCNN	0	17.156
e_gw1.87.73.1	CCGCTACG	0	19.188
e_gw1.87.73.1	CTCCACAG	0	20.234
e_gw1.87.73.1	AGTAGGAC	0	30.156
AT1G73730	NNCGTCTCTCNN	0	7.168
AT1G73730	NNCCTCGTGCNN	0	14.602
AT1G73730	NNCCATCGGGNN	0	18.203
AT2G27050	CTTGAGGC	0	13.75
AT2G27050	CAATGAGC	0	18.609
AT2G27050	CGACTATC	0	27.312
AT2G06200	GTGTCAGA	1	29.109
AT2G06200	CTCTGACA	1	26.578
AT2G06200	ACTGACAG	1	21.0
AT2G06200	CTCTCGGA	0	25.688
AT2G06200	ATCCCTAC	0	20.25
AT2G06200	AGGGACCG	0	23.219
PK20942.1	NNACAGCTGGNN	1	8.492
PK20942.1	NNCAGCTGTANN	1	17.5
PK20942.1	NNACAGCTGTNN	1	12.047
PK27109.1	NNACAGCTGTNN	1	12.82
PK27109.1	NNCAGCTGTCNN	1	11.094
PK27109.1	NNCAGCTGGCNN	1	14.055
PK00315.1	NNACAGCTGTNN	1	11.453
PK00315.1	NNCAGCTGTCNN	1	11.445
PK00315.1	NNACAGCTGGNN	1	15.797
PK16335.1	NNACAGCTGGNN	1	14.398
PK16335.1	NNACAGCTGTNN	1	11.016
PK16335.1	NNCAGCTGTCNN	1	10.82
AT2G21230	NNAGCTGGCANN	1	20.281
AT2G21230	NNCAGCTGTCNN	1	11.758
AT2G21230	NNACAGCTGTNN	1	11.328
AT2G40620	NNCAGCTGTCNN	1	13.102
AT2G40620	NNAGCTGTCANN	1	21.828
AT2G40620	NNACAGCTGTNN	1	11.992
PK20942.1	NNGTGCCCAANN	0	7.906
PK20942.1	NNCACCATGGNN	0	9.008
PK20942.1	NNACTTCCATNN	0	22.562
PK27109.1	NNCCGGTTTANN	0	23.562
PK27109.1	NNCTCCTAACNN	0	17.203
PK27109.1	NNCATGGCCGNN	0	10.586
PK00315.1	NNCAGATCTGNN	0	19.562
PK00315.1	NNGGTAACTANN	0	16.531
PK00315.1	NNAGCCCCTANN	0	16.266
PK16335.1	NNGAAACTCCNN	0	18.312
PK16335.1	NNGATCTTCCNN	0	20.141
PK16335.1	NNATAGAGGGNN	0	12.906
AT2G21230	NNAGGTAGCCNN	0	21.406
AT2G21230	NNGGATCGACNN	0	14.297
AT2G21230	NNCATTGCCGNN	0	10.086
AT2G40620	NNATCGAGGCNN	0	9.258
AT2G40620	NNCTCCCCGCNN	0	17.172
AT2G40620	NNAATAAGGTNN	0	18.422
AT2G22300	NNGACGCGTCNN	1	13.492
AT2G22300	NNAACGCGTTNN	1	11.023
AT2G22300	NNACGCGTCANN	1	9.516
AT2G22300	NNCGGGGTGCNN	0	5.844
AT2G22300	NNATCTGGCCNN	0	14.25
AT2G22300	NNAAAATTAGNN	0	6.949
AT4G31800	CGGTCAAG	1	21.172
AT4G31800	GCTTGACC	1	21.641
AT4G31800	CGTTGACC	1	14.484
AT2G25000	AGTCAACG	1	26.188
AT2G25000	CGGTCAAC	1	23.438
AT2G25000	CGTTGACC	1	13.453
AT1G80840	GGTCAAAC	1	29.062
AT1G80840	GTTGACCA	1	10.703
AT1G80840	CGGTCAAC	1	22.203
AT4G31800	CTAGCATA	0	26.703
AT4G31800	ATTCCCCC	0	16.531
AT4G31800	CACCAACA	0	17.406
AT2G25000	TCCCGAAA	0	29.297
AT2G25000	GTCTAGAA	0	30.391
AT2G25000	ACAATACC	0	29.422
AT1G80840	ACAAAAAA	0	23.688
AT1G80840	ACAGTAAC	0	22.156
AT1G80840	GCAATCTA	0	18.938
AT5G60120	TACGAGGA	1	30.172
AT5G60120	CCTCGTAC	1	23.312
AT5G60120	ACCTCGTA	1	25.0
AT2G28550	CCTCGTAC	1	26.578
AT2G28550	TACGAGGA	1	30.062
AT2G28550	ACCTCGTA	1	20.109
AT5G60120	AGTGCCCA	0	22.312
AT5G60120	ACCAGACT	0	22.125
AT5G60120	CCGCTTCA	0	9.555
AT2G28550	GACCCGTC	0	26.172
AT2G28550	CGACTGAC	0	24.953
AT2G28550	ACCCTCCC	0	12.453
AT4G31550	AAGTCAAC	1	14.68
AT4G31550	AGTCAACG	1	19.547
AT4G31550	CGTTGACC	1	13.742
AT2G30590	CGTTGACC	1	21.156
AT2G30590	GCGTTGAC	1	28.328
AT2G30590	AGTCAACG	1	26.25
AT2G23320	AGTCAACG	1	23.156
AT2G23320	CGTTGACC	1	15.922
AT2G23320	CGGTCAAC	1	23.672
AT4G31550	CAGCTTGC	0	23.516
AT4G31550	CCAGGGTA	0	23.766
AT4G31550	TATGGAGA	0	27.891
AT2G30590	ACTGGGTG	0	14.023
AT2G30590	TGCTAGAA	0	31.0
AT2G30590	AGGCGCAT	0	20.891
AT2G23320	GAGGCGGC	0	11.75
AT2G23320	ATCTTGCA	0	29.047
AT2G23320	AGCATCAC	0	24.484
AT2G36610	NNATTTAAATNN	1	13.328
AT2G36610	NNAATTAATTNN	1	16.453
AT2G36610	NNATAATATANN	1	20.469
AT2G36610	NNGTCCCAACNN	0	10.547
AT2G36610	NNCGCTGACCNN	0	18.016
AT2G36610	NNCAGGTACCNN	0	19.344
DDB_G0279529	NNATACGTATNN	1	5.41
DDB_G0279529	NNATTACGTANN	1	4.652
DDB_G0279529	NNAATTACGTNN	1	5.32
0300010272	NNCCACGTCANN	1	5.477
0300010272	NNTGACGTCANN	1	5.164
0300010272	NNGTGACGTANN	1	4.484
AT2G40950	NNTGACGTCANN	1	4.887
AT2G40950	NNCCACGTCANN	1	5.227
AT2G40950	NNACACGTGTNN	1	4.859
AT1G42990	NNCACGTCACNN	1	4.777
AT1G42990	NNCCACGTCANN	1	5.578
AT1G42990	NNTGACGTCANN	1	5.094
DDB_G0279529	NNAACGCCCCNN	0	18.219
DDB_G0279529	NNCCTATAGCNN	0	4.91
DDB_G0279529	NNCTATCGCANN	0	5.234
0300010272	NNAGTTGGCANN	0	19.5
0300010272	NNCTCGGCTCNN	0	5.301
0300010272	NNGGGACACANN	0	16.578
AT2G40950	NNGCCGCCTANN	0	5.285
AT2G40950	NNATGAAGGCNN	0	5.035
AT2G40950	NNCAGTGCTANN	0	5.922
AT1G42990	NNAGCCTTACNN	0	4.926
AT1G42990	NNCTGCCTTANN	0	5.738
AT1G42990	NNCGGCTTAANN	0	5.527
AT5G67450	CACTAGTG	1	20.562
AT5G67450	CAGTACTG	1	25.562
AT5G67450	AGTGCACT	1	9.477
AT1G27730	AGTGCACT	1	15.008
AT1G27730	ACAGTACT	1	22.328
AT1G27730	CACTAGTG	1	23.109
AT3G19580	CACTAGTG	1	23.109
AT3G19580	CAGTACTG	1	26.609
AT3G19580	AGTGAGTG	1	21.0
AT2G41940	AAGTTAAC	1	24.375
AT2G41940	ACTTAAGT	1	29.531
AT2G41940	AGTTAACT	1	23.453
AT2G45120	CAGTACTG	1	24.078
AT2G45120	ACAGTACT	1	22.562
AT2G45120	TACTAGTA	1	28.812
AT1G02030	NNCACTAGTGNN	1	20.047
AT1G02030	NNAGTATACTNN	1	20.0
AT1G02030	NNCACTACTANN	1	22.281
AT3G46090	AGTGCACT	1	9.156
AT3G46090	CAGTACTG	1	21.562
AT3G46090	CACTAGTG	1	26.234
AT5G04390	CACTAGTG	1	21.125
AT5G04390	ACAGTACT	1	18.984
AT5G04390	CAGTACTG	1	19.156
AT5G67450	CATATAGG	0	27.391
AT5G67450	GCCAACCC	0	17.156
AT5G67450	CGATATCC	0	28.906
AT1G27730	AATAGATG	0	22.781
AT1G27730	GATGGAAA	0	20.312
AT1G27730	CCTCATTA	0	21.031
AT3G19580	GCAAGAGA	0	24.969
AT3G19580	AGAAAAAC	0	23.359
AT3G19580	ATCGGGCG	0	27.0
AT2G41940	GCGCATCA	0	17.625
AT2G41940	CGGCAGCC	0	22.016
AT2G41940	CGTACGTA	0	22.062
AT2G45120	CATCCAAA	0	21.719
AT2G45120	TGGTTCAA	0	21.719
AT2G45120	AAAAAGAT	0	21.078
AT1G02030	NNCCCATGGCNN	0	17.188
AT1G02030	NNAAGAATAANN	0	9.664
AT1G02030	NNAGATGGTGNN	0	16.578
AT3G46090	CAACAAAA	0	16.75
AT3G46090	AAATTATT	0	18.109
AT3G46090	CCTCCTAG	0	21.734
AT5G04390	ATTTTCGG	0	29.25
AT5G04390	GAATCGAC	0	16.484
AT5G04390	GGCCCGTA	0	19.25
AT2G42040	ATTGCACC	1	18.781
AT2G42040	TGGTGCAA	1	20.781
AT2G42040	GGTGCAAC	1	13.531
AT2G42040	GGGAAGAC	0	21.047
AT2G42040	AGGGTTAG	0	13.305
AT2G42040	AGGGCTCG	0	18.922
AT2G42400	ACGCAACC	1	22.172
AT2G42400	TAGCGTAA	1	19.734
AT2G42400	GTAGCGTA	1	20.938
AT2G42400	CAAGTCCA	0	22.172
AT2G42400	GCCTGGGA	0	27.828
AT2G42400	CTAAAGAG	0	20.859
AT2G46830	AAAATATC	1	21.766
AT2G46830	AAATATCT	1	29.203
AT2G46830	AAATATCC	1	29.016
AT2G46830	AACTTGCT	0	29.703
AT2G46830	AAAGTGCT	0	19.938
AT2G46830	CGCATCGC	0	30.031
AT3G01970	AAGTCAAC	1	16.703
AT3G01970	AGTCAACG	1	20.641
AT3G01970	CGTTGACC	1	16.062
AT5G64810	CGTTGACC	1	15.609
AT5G64810	AGTCAACG	1	20.031
AT5G64810	AAAGTCAA	1	13.703
AT5G49520	CGTTGACC	1	12.742
AT5G49520	GTTGACCA	1	9.625
AT5G49520	GGGTCAAC	1	19.156
AT2G47260	NNCGTTGACCNN	1	6.5
AT2G47260	NNGTTGACCANN	1	6.164
AT2G47260	NNAAGTCAACNN	1	5.656
AT2G46130	CGTTGACC	1	17.125
AT2G46130	GTTGACCA	1	11.273
AT2G46130	AGTCAACG	1	22.125
AT5G56270	AGTTGACC	1	18.812
AT5G56270	GTTGACCA	1	9.102
AT5G56270	GGGTCAAC	1	19.328
AT5G46350	GGGTCAAC	1	20.891
AT5G46350	AAGTCAAC	1	12.531
AT5G46350	CGTTGACC	1	12.539
AT5G13080	AAGTCAAC	1	16.797
AT5G13080	AGTCAACG	1	17.953
AT5G13080	CGTTGACC	1	15.438
AT3G01970	AGGACGGC	0	20.5
AT3G01970	AGTGCTGA	0	18.375
AT3G01970	ATAGGCCC	0	17.797
AT5G64810	GCGTCGAC	0	13.977
AT5G64810	GCCACGCA	0	17.469
AT5G64810	CGTAGGGC	0	10.461
AT5G49520	AGCTCAAG	0	23.875
AT5G49520	AACTGGGA	0	19.906
AT5G49520	CTAGCCTC	0	8.414
AT2G47260	NNCTTCGTCCNN	0	19.578
AT2G47260	NNACCGGGACNN	0	16.391
AT2G47260	NNACCCCCGCNN	0	13.219
AT2G46130	CGAGGGAG	0	20.172
AT2G46130	CCCGGAAA	0	20.281
AT2G46130	GGGATACA	0	15.148
AT5G56270	CCTACCAG	0	19.312
AT5G56270	CCTCCTAC	0	18.203
AT5G56270	CGTGGGGA	0	21.234
AT5G46350	AATGGGGA	0	18.156
AT5G46350	AAGTGATA	0	28.062
AT5G46350	GCGTGATA	0	25.438
AT5G13080	GAAACCCA	0	17.234
AT5G13080	AAAGAGTG	0	20.047
AT5G13080	AGGACGGC	0	18.062
AT3G03450	NNGTACGGAANN	1	17.188
AT3G03450	NNCGTACGGANN	1	14.141
AT3G03450	NNTCCGTACANN	1	14.469
AT3G03450	NNCCGGTTTCNN	0	19.109
AT3G03450	NNCACTAGCCNN	0	20.891
AT3G03450	NNGGAACACANN	0	20.516
PK09021.1	NNCGTCAGCANN	1	14.641
PK09021.1	NNACGTCAGCNN	1	4.547
PK09021.1	NNTGACGTCANN	1	4.98
AT5G06960	NNACGTCAGCNN	1	17.391
AT5G06960	NNATGACGTCNN	1	5.211
AT5G06960	NNTGACGTCANN	1	5.988
AT5G10030	NNTGACGTCANN	1	4.297
AT5G10030	NNATGACGTCNN	1	4.055
AT5G10030	NNACGTCAGCNN	1	4.102
AT3G12250	NNTGACGTCANN	1	6.281
AT3G12250	NNTGACGTAANN	1	6.078
AT3G12250	NNACGTCATCNN	1	5.727
AT1G08320	NNCGTCAGCANN	1	16.578
AT1G08320	NNATGACGTCNN	1	3.855
AT1G08320	NNTGACGTCANN	1	3.812
AT5G65210	NNACGTCAGCNN	1	4.148
AT5G65210	NNTGACGTCANN	1	4.242
AT5G65210	NNCGTCAGCANN	1	17.688
AT1G77920	NNGACGTCACNN	1	4.098
AT1G77920	NNACGTCAGCNN	1	3.957
AT1G77920	NNTGACGTCANN	1	4.23
AT5G06950	NNACGTCATCNN	1	16.891
AT5G06950	NNTGACGTCANN	1	5.059
AT5G06950	NNACGTCAGCNN	1	12.539
PK09021.1	NNAGACTCGGNN	0	5.195
PK09021.1	NNAGTCGCTGNN	0	18.875
PK09021.1	NNGCTCAACANN	0	19.547
AT5G06960	NNCCCCGCAANN	0	6.68
AT5G06960	NNAAACTACCNN	0	9.227
AT5G06960	NNCGGTCTGANN	0	6.344
AT5G10030	NNACCAGGCCNN	0	9.25
AT5G10030	NNCCCTATTANN	0	4.352
AT5G10030	NNCGATCCCCNN	0	4.672
AT3G12250	NNAGGCACCGNN	0	7.723
AT3G12250	NNACTGCGCTNN	0	7.676
AT3G12250	NNAGCTTTCGNN	0	6.004
AT1G08320	NNAGCAGTCGNN	0	10.195
AT1G08320	NNCTCGACACNN	0	16.75
AT1G08320	NNGGGGCTGANN	0	4.145
AT5G65210	NNCAACCGCANN	0	18.734
AT5G65210	NNAAGGTCGCNN	0	4.34
AT5G65210	NNGCAAGGAANN	0	4.492
AT1G77920	NNATGATTAGNN	0	18.828
AT1G77920	NNCCAAGGCANN	0	4.613
AT1G77920	NNCGCAAAGANN	0	4.867
AT5G06950	NNCCGGCCAANN	0	5.105
AT5G06950	NNGAGCCCTCNN	0	5.238
AT5G06950	NNATCCTTGGNN	0	5.949
scaffold_301743.1	NNGGACCACANN	1	9.805
scaffold_301743.1	NNGGGCCCACNN	1	16.391
scaffold_301743.1	NNGGGACCACNN	1	15.492
AT3G15030	NNGGACCACANN	1	9.891
AT3G15030	NNGGGACCACNN	1	17.156
AT3G15030	NNGGGGACCANN	1	16.391
AT1G53230	NNGGACCACANN	1	7.855
AT1G53230	NNGGGCCCACNN	1	18.016
AT1G53230	NNGGGACCACNN	1	10.961
scaffold_301743.1	NNCCTTAGGANN	0	17.469
scaffold_301743.1	NNACGGCGTCNN	0	14.188
scaffold_301743.1	NNACAACGGANN	0	17.969
AT3G15030	NNAGTACGCGNN	0	14.703
AT3G15030	NNGCACGAGANN	0	12.094
AT3G15030	NNATGCCGAGNN	0	14.609
AT1G53230	NNATCTAGGCNN	0	15.883
AT1G53230	NNACTGCGAANN	0	7.527
AT1G53230	NNATCGAGTCNN	0	10.836
AT2G01760	AGATACGG	1	26.078
AT2G01760	AAGATCTT	1	18.562
AT2G01760	AGATACGC	1	27.734
AT3G16857	AGATACGG	1	25.594
AT3G16857	AGATACGC	1	26.031
AT3G16857	AGATTCGC	1	19.359
AT2G01760	ACCTCTGC	0	23.328
AT2G01760	GTAGGGCA	0	12.391
AT2G01760	ATGGGTTG	0	28.312
AT3G16857	CTCAACCA	0	18.484
AT3G16857	AAAAACGT	0	10.953
AT3G16857	ACGTGGTC	0	25.078
AT3G17609	NNTGACGTCANN	1	7.742
AT3G17609	NNCACGTGGCNN	1	8.445
AT3G17609	NNACACGTGTNN	1	7.801
AT3G17609	NNGGTTATCANN	0	19.531
AT3G17609	NNAATAGACANN	0	20.594
AT3G17609	NNATCCTCCGNN	0	7.918
PK24978.1	NNACACGTGTNN	1	9.914
PK24978.1	NNCACGTGTCNN	1	10.039
PK24978.1	NNTAACGAAANN	1	10.234
PK18009.1	NNCACGTGTANN	1	8.266
PK18009.1	NNACACGTGTNN	1	7.141
PK18009.1	NNCACGTGTCNN	1	7.598
PK24205.1	NNACGTGGCANN	1	11.633
PK24205.1	NNCACGTGGCNN	1	10.516
PK24205.1	NNACACGTGTNN	1	10.844
AT3G56850	NNCACGTGTCNN	1	10.844
AT3G56850	NNCACGTGGCNN	1	10.664
AT3G56850	NNACACGTGTNN	1	10.953
AT2G36270	NNACGTGGCANN	1	11.68
AT2G36270	NNACACGTGTNN	1	11.102
AT2G36270	NNCACGTGTCNN	1	11.117
AT3G19290	NNCACGTGTCNN	1	11.016
AT3G19290	NNACACGTGTNN	1	10.703
AT3G19290	NNACGTGGCANN	1	11.695
AT4G34000	NNACCCACCCNN	1	19.953
AT4G34000	NNCACGTGTCNN	1	7.949
AT4G34000	NNACACGTGTNN	1	7.84
AT1G49720	NNACACGTGTNN	1	7.027
AT1G49720	NNCACGTGTCNN	1	7.406
AT1G49720	NNACGTGTCCNN	1	6.918
PK24978.1	NNGACTCGACNN	0	9.992
PK24978.1	NNCGACTCCCNN	0	10.414
PK24978.1	NNCCACCCACNN	0	20.891
PK18009.1	NNCCAGCTTANN	0	7.816
PK18009.1	NNCTGCGCCCNN	0	8.258
PK18009.1	NNAGCTCTCCNN	0	23.938
PK24205.1	NNTCCAGGGANN	0	11.008
PK24205.1	NNCAGCAGGGNN	0	11.273
PK24205.1	NNAAAGGCACNN	0	11.945
AT3G56850	NNGCCCCGCANN	0	11.281
AT3G56850	NNAAGGACCCNN	0	18.25
AT3G56850	NNATCGGCCANN	0	22.172
AT2G36270	NNGAGGAGGANN	0	11.547
AT2G36270	NNCGAATACCNN	0	11.922
AT2G36270	NNGCAAGCACNN	0	11.414
AT3G19290	NNTGACCGAANN	0	11.227
AT3G19290	NNCTCCGAGANN	0	10.922
AT3G19290	NNACCCGTGCNN	0	15.664
AT4G34000	NNGACTGCACNN	0	11.867
AT4G34000	NNACTGGGGANN	0	8.406
AT4G34000	NNCAGCAGGANN	0	19.312
AT1G49720	NNAACCGGTGNN	0	7.23
AT1G49720	NNGCGCCCCANN	0	7.461
AT1G49720	NNGGAGCTTANN	0	7.848
AT3G19510	GTGCACCA	1	21.734
AT3G19510	GCTAAACC	1	28.188
AT3G19510	CTAAACCA	1	16.078
AT3G19510	AAGCTTAG	0	28.109
AT3G19510	CCCGAGGA	0	29.422
AT3G19510	CCTCAGGA	0	23.078
AT3G20770	NNGATGTACCNN	1	18.453
AT3G20770	NNAGATACATNN	1	7.469
AT3G20770	NNAATGTATCNN	1	17.75
AT3G20770	NNACGCAGCTNN	0	7.855
AT3G20770	NNCACGGCTGNN	0	15.43
AT3G20770	NNGAGCTTACNN	0	5.957
AT3G04850	AATTTAAA	1	28.797
AT3G04850	AATTCAAA	1	29.141
AT3G04850	ATTTAAAT	1	28.406
AT3G22760	ATTTAAAT	1	21.25
AT3G22760	AATTTAAA	1	22.266
AT3G22760	AATTCAAA	1	28.141
AT3G04850	CCATCAGG	0	24.344
AT3G04850	GGGGTAGA	0	26.688
AT3G04850	CGCTGTGA	0	29.109
AT3G22760	AGCCAACT	0	19.562
AT3G22760	ACGGCTAG	0	27.422
AT3G22760	CAATGTCG	0	28.922
AT2G31230	NNCGCCGGCGNN	1	12.258
AT2G31230	NNGCCGGCGCNN	1	11.773
AT2G31230	NNGCGGCCGCNN	1	17.797
AT1G06160	NNAGCCGCCANN	1	10.398
AT1G06160	NNCGCCGCCANN	1	12.062
AT1G06160	NNGGCGGCTANN	1	11.914
AT1G25560	GCAACATA	1	29.781
AT1G25560	ATGTTGCA	1	24.391
AT1G25560	GCAACAGA	1	22.812
AT3G23240	NNCCGCCGCCNN	1	13.359
AT3G23240	NNCGCCGCCGNN	1	19.109
AT3G23240	NNAGCCGCCGNN	1	13.219
AT2G31230	NNGTTGTGGANN	0	8.664
AT2G31230	NNAACAATGGNN	0	17.406
AT2G31230	NNAGGAAGTANN	0	10.188
AT1G06160	NNCAGCAGGCNN	0	10.188
AT1G06160	NNCTAGGGAGNN	0	9.727
AT1G06160	NNGCCTCAGCNN	0	9.016
AT1G25560	GTTCCAGA	0	23.391
AT1G25560	CCCTTAAA	0	30.359
AT1G25560	AAGGCGTG	0	21.344
AT3G23240	NNGGCGCGACNN	0	11.867
AT3G23240	NNAGGCCTCANN	0	18.672
AT3G23240	NNCACCCCGGNN	0	15.484
AT3G54810	CAGATCTG	1	25.016
AT3G54810	TAGATCTA	1	30.234
AT3G54810	AGATCTGA	1	23.875
AT3G51080	AGATCTAC	1	30.109
AT3G51080	TAGATCTA	1	30.688
AT3G51080	CAGATCTA	1	29.734
AT3G24050	CAGATCTG	1	27.891
AT3G24050	TAGATCTA	1	29.609
AT3G24050	AGATCTGA	1	29.297
AT3G54810	GGCCGTCA	0	23.859
AT3G54810	CGTTCAGC	0	17.781
AT3G54810	GTGAAACA	0	24.938
AT3G51080	CCCAAGGC	0	28.969
AT3G51080	GTACAACA	0	30.078
AT3G51080	ACCAGACT	0	30.312
AT3G24050	CTAGGCCA	0	29.031
AT3G24050	AAAGGGGT	0	26.859
AT3G24050	CCCACTCC	0	28.969
PK12736.1	NNGGGCCCACNN	1	18.953
PK12736.1	NNGGCCCCACNN	1	18.484
PK12736.1	NNTGGGCCCANN	1	17.156
fgenesh2_kg.5__478__AT3G27010.1	NNGGGCCCACNN	1	15.898
fgenesh2_kg.5__478__AT3G27010.1	NNGGCCCCACNN	1	16.094
fgenesh2_kg.5__478__AT3G27010.1	NNTGGGCCCANN	1	14.859
AT1G35560	GGGCCCAC	1	20.875
AT1G35560	TGGGCCCA	1	19.859
AT1G35560	GGCCCCAC	1	20.578
AT3G27010	TGGGCCCA	1	19.859
AT3G27010	GGGCCCAC	1	20.062
AT3G27010	GGCCCCAC	1	20.641
AT1G69690	GGCCCCAC	1	20.844
AT1G69690	GGGGCCCA	1	19.766
AT1G69690	GGGCCCAC	1	20.547
AT1G58100	TGGGCCCA	1	19.609
AT1G58100	GGGCCCAC	1	21.062
AT1G58100	GGCCCCAC	1	20.578
AT3G45150	NNGGGACCACNN	1	16.359
AT3G45150	NNGGGCCCACNN	1	19.141
AT3G45150	NNGGGTCCACNN	1	16.594
PK12736.1	NNTGCCGGCANN	0	15.336
PK12736.1	NNCGTCTGGANN	0	18.266
PK12736.1	NNCCCACCGGNN	0	14.797
fgenesh2_kg.5__478__AT3G27010.1	NNCTGGCCAGNN	0	16.203
fgenesh2_kg.5__478__AT3G27010.1	NNAAAGGGTCNN	0	14.836
fgenesh2_kg.5__478__AT3G27010.1	NNGGTTGCACNN	0	15.805
AT1G35560	TAGACGCA	0	23.031
AT1G35560	ACAGGACA	0	25.5
AT1G35560	ACGCTTAC	0	19.719
AT3G27010	CCTCGGAA	0	26.75
AT3G27010	CAACTGGA	0	18.453
AT3G27010	GAGACGGC	0	22.578
AT1G69690	TCTAAAGA	0	28.766
AT1G69690	CTACAATC	0	21.703
AT1G69690	AAGATTCT	0	20.891
AT1G58100	ATCGATTA	0	22.188
AT1G58100	CGCTGGGC	0	21.25
AT1G58100	CGGGGTTC	0	28.484
AT3G45150	NNCAGGCTAGNN	0	12.297
AT3G45150	NNGCGCATTANN	0	16.891
AT3G45150	NNATTACCTANN	0	14.797
AT3G45260	CGACAAAA	1	23.875
AT3G45260	ACGACAAA	1	27.266
AT3G45260	GGACAAAA	1	25.438
AT3G45260	GATCCAGC	0	15.508
AT3G45260	GCTATAGC	0	24.938
AT3G45260	ACAGCGTA	0	19.703
AT3G48160	NNGCGCGCGCNN	1	18.141
AT3G48160	NNTCCCGCCANN	1	9.086
AT3G48160	NNGGCGGGAANN	1	14.398
AT3G48160	NNGCCCCACCNN	0	17.531
AT3G48160	NNAGCCCTAGNN	0	8.68
AT3G48160	NNGGAGAACCNN	0	18.766
AT3G50700	CGACAAAA	1	21.438
AT3G50700	GGACAAAA	1	23.469
AT3G50700	ATTTTGTC	1	27.594
AT3G50700	AGGCGATA	0	16.047
AT3G50700	CCGGTCCG	0	17.375
AT3G50700	CCCAGAGG	0	21.469
AT3G51060	TAGGCCTA	1	22.641
AT3G51060	GCCTAGGC	1	17.328
AT3G51060	CCCTAGGG	1	21.969
AT3G51060	AGAAATAA	0	22.438
AT3G51060	CCAGCTTC	0	23.391
AT3G51060	GATTCTCA	0	22.094
PK22320.1	GTACGGAC	1	20.578
PK22320.1	CCGTACGG	1	18.047
PK22320.1	CGTACGGA	1	22.938
estExt_fgenesh1_pg.C_1940033	CGTACGGC	1	23.734
estExt_fgenesh1_pg.C_1940033	CCGTACGG	1	18.672
estExt_fgenesh1_pg.C_1940033	CGTACGGA	1	22.516
AT1G27370	CCGTACGG	1	16.859
AT1G27370	CGTACGGA	1	19.297
AT1G27370	TCCGTACA	1	28.188
AT3G15270	NNCCGTACGGNN	1	14.484
AT3G15270	NNCCCGTACGNN	1	16.281
AT3G15270	NNCGTACGGCNN	1	17.969
AT2G47070	NNCCGTACGGNN	1	14.562
AT2G47070	NNCGTACGGANN	1	16.094
AT2G47070	NNGTACGGACNN	1	15.219
AT1G53160	ACCGTACG	1	20.625
AT1G53160	CCGTACGG	1	20.953
AT1G53160	TCGTACGA	1	19.188
AT3G60030	CGTACGGC	1	21.344
AT3G60030	CCGTACGG	1	15.5
AT3G60030	ACCGTACG	1	21.297
AT1G27360	ACCGTACG	1	18.875
AT1G27360	CGTACGGA	1	21.875
AT1G27360	CCGTACGG	1	11.984
AT2G42200	CGTACGGC	1	15.742
AT2G42200	CCGTACGG	1	15.883
AT2G42200	CGTACGGA	1	17.5
PK22320.1	CCCTGCCA	0	15.352
PK22320.1	CCATCAAG	0	22.641
PK22320.1	AATTCGAA	0	27.781
estExt_fgenesh1_pg.C_1940033	AGGGTTAT	0	24.484
estExt_fgenesh1_pg.C_1940033	AATGCCCT	0	23.562
estExt_fgenesh1_pg.C_1940033	GAAAGGCA	0	27.156
AT1G27370	AGCTGCCT	0	18.469
AT1G27370	ATCCTGGC	0	20.312
AT1G27370	AGTCCCTA	0	25.688
AT3G15270	NNAGCCAGCCNN	0	4.98
AT3G15270	NNAAGCGGATNN	0	5.969
AT3G15270	NNAACGTCGCNN	0	16.812
AT2G47070	NNCCACGCGANN	0	6.777
AT2G47070	NNAAAGAGCCNN	0	20.984
AT2G47070	NNCATATGCGNN	0	15.664
AT1G53160	AGGATTCG	0	23.516
AT1G53160	AACCTCCA	0	25.781
AT1G53160	CCCCGGGA	0	21.188
AT3G60030	TTAACTAA	0	23.594
AT3G60030	CCTATCAG	0	25.094
AT3G60030	CGTGGCTC	0	22.859
AT1G27360	ACCGCCAG	0	24.031
AT1G27360	GCATTGCC	0	24.938
AT1G27360	GCGGCCCA	0	20.5
AT2G42200	CTGGTCAA	0	17.312
AT2G42200	AAGGTTCC	0	19.484
AT2G42200	CCGTTCCG	0	18.656
AT4G00270	CGGCCGCA	1	29.312
AT4G00270	GCGGCCGA	1	23.062
AT4G00270	ATCGGCCG	1	27.797
AT4G00238	NNCCGGCCGGNN	1	19.328
AT4G00238	NNCGCCGGCGNN	1	9.539
AT4G00238	NNCGGCCGGCNN	1	19.594
AT4G00390	NNGCGGTCAANN	1	8.18
AT4G00390	NNGACCGGTANN	1	21.297
AT4G00390	NNGTCCGGACNN	1	15.383
AT4G00270	AGTGGGAT	0	26.891
AT4G00270	TCAAATCA	0	30.734
AT4G00270	AATGAGGT	0	29.797
AT4G00238	NNCTATCAAGNN	0	7.59
AT4G00238	NNACGCTTGANN	0	5.055
AT4G00238	NNAAGCGATGNN	0	16.141
AT4G00390	NNAGCGTCCTNN	0	12.828
AT4G00390	NNACGCATCGNN	0	18.375
AT4G00390	NNAGGAGTCGNN	0	5.93
PK17526.1	NNCATTATCCNN	1	22.938
PK17526.1	NNCCTTATCCNN	1	7.516
PK17526.1	NNTGGATAAANN	1	6.738
PK23829.1	CCTTATCC	1	27.75
PK23829.1	GGATATCC	1	29.062
PK23829.1	GTGGATAA	1	28.938
PK27213.1	NNCCTTATCCNN	1	17.391
PK27213.1	NNAGGATAAGNN	1	16.5
PK27213.1	NNGGATAAGANN	1	15.477
AT4G09450	CCTTATCC	1	27.141
AT4G09450	AGGATAAG	1	27.875
AT4G09450	GGATAAGA	1	29.719
AT5G17300	GATATTTA	1	30.016
AT5G17300	AAATATCT	1	29.516
AT5G17300	AAAATATC	1	27.828
AT5G04760	ACCTTATC	1	29.281
AT5G04760	CCTTATCC	1	26.891
AT5G04760	GATAAGGC	1	27.938
AT4G01280	AAAATATC	1	24.625
AT4G01280	AATATCTA	1	27.219
AT4G01280	AAATATCT	1	28.953
PK17526.1	NNGAGATCTCNN	0	12.477
PK17526.1	NNCCGTGGGCNN	0	18.5
PK17526.1	NNGGGGACACNN	0	16.688
PK23829.1	GATTTTCA	0	29.828
PK23829.1	ATCTCTGA	0	30.0
PK23829.1	GGCGGTGA	0	28.094
PK27213.1	NNGGGACGTANN	0	19.688
PK27213.1	NNAAGGGCGANN	0	19.609
PK27213.1	NNACAAGAAANN	0	19.609
AT4G09450	ACTGGTAC	0	30.266
AT4G09450	GCACAGGA	0	27.312
AT4G09450	GCTCCCAC	0	26.703
AT5G17300	CCCGGCCC	0	29.375
AT5G17300	CTAGACGC	0	27.969
AT5G17300	GCCGTATA	0	29.172
AT5G04760	ACACCCGG	0	23.75
AT5G04760	GTTACACA	0	28.469
AT5G04760	TAATGGGA	0	9.461
AT4G01280	CTGCGTCC	0	26.953
AT4G01280	GACGGTAC	0	28.969
AT4G01280	CGATCGAC	0	26.172
AT4G01680	ACCAACCG	1	25.0
AT4G01680	ACCTACCG	1	17.344
AT4G01680	ACCAACCA	1	18.484
AT4G01680	CATAAGGG	0	30.219
AT4G01680	CGAGGTTA	0	25.625
AT4G01680	ACGGCGCT	0	25.797
AT4G06634	NNCCATGGCGNN	1	4.191
AT4G06634	NNAATGGCGGNN	1	11.992
AT4G06634	NNGCCATGGCNN	1	3.443
AT4G06634	NNCGTGAGACNN	0	19.234
AT4G06634	NNGTAACCAANN	0	17.438
AT4G06634	NNCTGAGACANN	0	21.734
AT5G54680	NNACACGTGCNN	1	6.898
AT5G54680	NNGCACGTGCNN	1	7.859
AT3G23210	NNGCACGTGCNN	1	7.594
AT3G23210	NNCACGTGCCNN	1	7.387
AT3G23210	NNAGCACGTGNN	1	7.59
AT4G14410	NNAGCACGTGNN	1	7.922
AT4G14410	NNCACGTGCCNN	1	7.684
AT4G14410	NNGCACGTGCNN	1	7.48
AT5G54680	NNACCAATAANN	0	10.266
AT5G54680	NNCTATCACCNN	0	9.062
AT3G23210	NNCAACAGTGNN	0	9.188
AT3G23210	NNATAAGCTGNN	0	18.188
AT4G14410	NNCACGCTGANN	0	10.695
AT4G14410	NNTGCACGCANN	0	9.578
AT4G14410	NNGTCGGCCANN	0	9.234
AT4G14465	ATTATAAT	1	30.922
AT4G14465	AATATATT	1	30.969
AT4G14465	AATTAAAT	1	30.484
AT4G35390	AATATATT	1	30.875
AT4G35390	AATTAAAT	1	30.797
AT4G35390	AATTAATT	1	30.703
AT4G14465	CGTAGGAG	0	28.062
AT4G14465	CGGATCCC	0	21.266
AT4G14465	CCATCCCG	0	13.367
AT4G35390	CACGGGGG	0	30.703
AT4G35390	ACGCGAGC	0	25.047
AT4G35390	CACCAGCC	0	28.672
AT4G17570	GATCGATC	1	26.0
AT4G17570	TCGATCGA	1	25.938
AT4G17570	CCGATCGG	1	25.156
AT4G17570	CTCGCTGA	0	27.172
AT4G17570	AGGGGGCG	0	28.891
AT4G17570	GGGTGAAA	0	27.562
FBgn0008651	CTAATTAA	1	8.141
FBgn0008651	CTAATTAG	1	12.906
FBgn0008651	GCTAATTA	1	11.875
PK24181.1	NNATTTAAATNN	1	14.125
PK24181.1	NNAATTAATTNN	1	12.625
PK24181.1	NNCATTAATGNN	1	3.98
ENSG00000138136	CTAATTAA	1	6.82
ENSG00000138136	CTAATTAG	1	9.695
ENSG00000138136	CCTAATTA	1	15.047
ENSMUSG00000034968	NNCTAATTAANN	1	8.398
ENSMUSG00000034968	NNTTAATTAANN	1	6.047
ENSMUSG00000034968	NNCTAATTAGNN	1	8.672
AT4G00730	NNAATTAATGNN	1	18.438
AT4G00730	NNCATTAATGNN	1	4.543
AT4G00730	NNATTAATGANN	1	4.66
AT4G21750	NNCATTAATGNN	1	4.648
AT4G21750	NNAATTAATGNN	1	12.547
AT4G21750	NNATTAATGCNN	1	4.641
AT1G73360	NNCATTAATGNN	1	4.031
AT1G73360	NNATTTAATGNN	1	3.484
AT1G73360	NNATTAATGCNN	1	4.031
FBgn0008651	CGCCAAGA	0	31.031
FBgn0008651	CGACTGAA	0	30.984
FBgn0008651	GAAGGTGC	0	30.766
PK24181.1	NNCGCGGGTCNN	0	22.953
PK24181.1	NNAAAAGGAGNN	0	14.602
PK24181.1	NNCACCGTGANN	0	7.379
ENSG00000138136	ATGCCCAG	0	30.609
ENSG00000138136	CTCGTGCA	0	29.266
ENSG00000138136	CCCAACGC	0	30.5
ENSMUSG00000034968	NNCATGTTCCNN	0	28.453
ENSMUSG00000034968	NNAAAGGACTNN	0	26.062
ENSMUSG00000034968	NNAATCTGCANN	0	8.836
AT4G00730	NNACGGGCCTNN	0	4.816
AT4G00730	NNGCGTGGTANN	0	18.828
AT4G00730	NNGGGAGTCANN	0	6.582
AT4G21750	NNCCCGTGTANN	0	3.938
AT4G21750	NNCCGAGCACNN	0	22.266
AT4G21750	NNCCTAGGCGNN	0	15.633
AT1G73360	NNATATGCCANN	0	8.992
AT1G73360	NNACAGATGCNN	0	4.055
AT1G73360	NNCCTTGCCGNN	0	3.496
PK17878.1	NNCGCCGCCANN	1	5.75
PK17878.1	NNATGGCGGCNN	1	4.395
PK17878.1	NNGCGCCGCCNN	1	13.039
PK19363.1	NNCGCCGCCANN	1	7.348
PK19363.1	NNGCGCCGCCNN	1	7.449
PK19363.1	NNCGCCGCCGNN	1	13.062
PK24580.1	NNAGCCGGCANN	1	8.453
PK24580.1	NNGCCGGCAANN	1	8.688
PK24580.1	NNCTGCCGGCNN	1	8.078
OS05G0497200	NNACGCCGGCNN	1	8.039
OS05G0497200	NNTGCCGGCANN	1	7.762
OS05G0497200	NNCGCCGTCANN	1	7.191
AT3G20310	NNGCGCCGCCNN	1	7.113
AT3G20310	NNCCGCCGCCNN	1	9.633
AT3G20310	NNCGCCGCCGNN	1	7.516
AT1G68550	CCGCCGCC	1	17.203
AT1G68550	GCGCCGCA	1	18.75
AT1G68550	GCGGCGCC	1	8.469
AT5G53290	GCGCCGCC	1	8.047
AT5G53290	CGCCGCCG	1	6.891
AT5G53290	CCGCCGCC	1	12.992
AT4G27950	NNCGCCGCCGNN	1	6.453
AT4G27950	NNGCGCCGCCNN	1	6.82
AT4G27950	NNCCGCCGCCNN	1	9.766
AT4G23750	CGCCGCCG	1	14.664
AT4G23750	GCGCCGCC	1	10.273
AT4G23750	CGCCGCCA	1	14.492
AT1G28370	NNCGCCGTCANN	1	7.816
AT1G28370	NNCGCCGCCANN	1	8.578
AT1G28370	NNGCGCCGCCNN	1	8.547
AT1G22985	NNCGCCGGCGNN	1	10.836
AT1G22985	NNGCGGCGCCNN	1	10.328
AT1G22985	NNCGGCGCCGNN	1	10.203
AT3G25890	NNGCGGCGCCNN	1	8.492
AT3G25890	NNCGCGGCGCNN	1	7.434
AT3G25890	NNCGCGCCGCNN	1	17.406
AT1G50640	NNCGCCGCCGNN	1	7.402
AT1G50640	NNGCGCCGCCNN	1	7.613
AT1G50640	NNCGCCGCCANN	1	6.996
PK17878.1	NNATCCCTTGNN	0	6.18
PK17878.1	NNCTGGTTCCNN	0	11.164
PK17878.1	NNAGTCTGAANN	0	4.312
PK19363.1	NNATTCCGGGNN	0	12.484
PK19363.1	NNAAGCAGGANN	0	5.93
PK19363.1	NNATACCACCNN	0	7.352
PK24580.1	NNCTCATAGCNN	0	10.742
PK24580.1	NNATCTGCTCNN	0	8.875
PK24580.1	NNGAGAGGAANN	0	7.965
OS05G0497200	NNGTCCCTGANN	0	7.086
OS05G0497200	NNCTCATTGCNN	0	6.715
OS05G0497200	NNGATCAGGCNN	0	7.168
AT3G20310	NNTAGGGAGANN	0	5.637
AT3G20310	NNCTGTTTCCNN	0	12.82
AT3G20310	NNACATTTGGNN	0	14.242
AT1G68550	AATAACCT	0	13.211
AT1G68550	CTAACATA	0	13.398
AT1G68550	CTGGTCCA	0	10.422
AT5G53290	CACCCTCC	0	16.172
AT5G53290	AGGTCATA	0	13.422
AT5G53290	CTTCCGAA	0	11.609
AT4G27950	NNATCCCTTCNN	0	6.582
AT4G27950	NNCCGGGAAANN	0	5.844
AT4G27950	NNATCCCTCGNN	0	8.453
AT4G23750	ATGCTTCA	0	21.484
AT4G23750	GAGGGGTA	0	20.984
AT4G23750	CCCCCGAC	0	17.188
AT1G28370	NNGACCTTACNN	0	8.359
AT1G28370	NNGACCTAGANN	0	6.621
AT1G28370	NNATGCGATGNN	0	8.734
AT1G22985	NNGGTGCGTANN	0	8.406
AT1G22985	NNAAACCAAGNN	0	16.812
AT1G22985	NNAACCGAACNN	0	9.641
AT3G25890	NNGTGACAGANN	0	7.188
AT3G25890	NNGACCTTGCNN	0	13.141
AT3G25890	NNGGGTCATANN	0	6.348
AT1G50640	NNGGGAACTANN	0	5.715
AT1G50640	NNAGCCTGATNN	0	5.664
AT1G50640	NNAAGCGGGANN	0	7.227
AT4G31610	NNCGTGTAGANN	1	10.461
AT4G31610	NNGATGTAGANN	1	6.367
AT4G31610	NNCTACATCANN	1	5.43
AT4G31610	NNCAGCTCCANN	0	7.66
AT4G31610	NNAGGTGCCCNN	0	16.094
AT4G31610	NNAGGCTCCANN	0	15.523
AT3G60530	NNCAGATCTGNN	1	17.109
AT3G60530	NNTAGATCTANN	1	15.273
AT3G60530	NNAGATCTGANN	1	9.664
AT4G32890	NNCAGATCTGNN	1	22.469
AT4G32890	NNAGATCTGCNN	1	18.719
AT4G32890	NNTAGATCTANN	1	16.203
AT4G36240	NNTAGATCTANN	1	19.391
AT4G36240	NNCAGATCTGNN	1	21.484
AT4G36240	NNAGATCTGANN	1	6.547
AT4G34680	TAGATCTA	1	30.234
AT4G34680	CAGATCTG	1	29.766
AT4G34680	AGATCTAG	1	24.297
AT3G60530	NNACTGGTTCNN	0	18.672
AT3G60530	NNGCGCACTANN	0	20.078
AT3G60530	NNACCACCTCNN	0	18.672
AT4G32890	NNTACGCGTANN	0	5.594
AT4G32890	NNCATCTATCNN	0	20.359
AT4G32890	NNAGTAACGCNN	0	7.609
AT4G36240	NNCCGCTACANN	0	18.344
AT4G36240	NNGGCCAGGANN	0	6.344
AT4G36240	NNACCAGCGCNN	0	17.578
AT4G34680	CCACCAAG	0	26.484
AT4G34680	CATTTACC	0	17.578
AT4G34680	AGCCTCAC	0	25.656
GRMZM2G038252	NNCTGATTGANN	1	5.434
GRMZM2G038252	NNATCAATCANN	1	4.816
GRMZM2G038252	NNGTCAATCANN	1	4.875
AT4G35550	NNTCAATCAANN	1	3.723
AT4G35550	NNGTCAATCANN	1	3.672
AT4G35550	NNATCAATCANN	1	4.215
GRMZM2G038252	NNCCCACGACNN	0	20.531
GRMZM2G038252	NNTCACAGGANN	0	19.406
GRMZM2G038252	NNGACCGATCNN	0	16.047
AT4G35550	NNGGCGCGACNN	0	19.844
AT4G35550	NNGTCCTGTANN	0	3.457
AT4G35550	NNCTCACGTANN	0	22.484
AT4G36730	NNCCACGTGGNN	1	10.164
AT4G36730	NNCCACGTCANN	1	9.844
AT4G36730	NNCACGTGGCNN	1	9.516
AT4G36730	NNAAGGGGACNN	0	9.797
AT4G36730	NNTCTCCAGANN	0	9.508
AT4G36730	NNAGACGCGANN	0	10.273
AT4G36930	NNCACGTGGGNN	1	2.709
AT4G36930	NNCCACGTGGNN	1	3.316
AT4G36930	NNCCACGTGCNN	1	3.443
AT4G36930	NNCCCAAGAGNN	0	24.188
AT4G36930	NNGCTGCCCANN	0	20.906
AT4G36930	NNTTCGCGAANN	0	17.828
PK01144.1	AAAAAGTT	1	23.25
PK01144.1	AATAAAGT	1	20.844
PK01144.1	TAAAAGTA	1	28.641
PK10955.1	AAAAGTTA	1	25.734
PK10955.1	AATAAAGT	1	18.578
PK10955.1	AAAAAGTT	1	22.641
AT5G65590	AAAAGGGG	1	25.0
AT5G65590	AAAAAGGG	1	19.812
AT5G65590	TTTTAAAA	1	30.281
AT1G64620	NNAAAAGGTANN	1	5.965
AT1G64620	NNAAAAAAGTNN	1	8.617
AT1G64620	NNAAAAAGCGNN	1	17.469
AT4G38000	ACGTTAAC	1	17.234
AT4G38000	CGTTATCC	1	27.031
AT4G38000	ACGTTATC	1	24.062
PK01144.1	GGCCCTAA	0	25.047
PK01144.1	GGCCAACC	0	19.703
PK01144.1	CACTCGGC	0	21.109
PK10955.1	GCAATGCC	0	21.484
PK10955.1	ATGCAGCA	0	18.625
PK10955.1	CACTGGCG	0	12.367
AT5G65590	ACTGTAAT	0	22.797
AT5G65590	ATCCAGGC	0	18.562
AT5G65590	CACCACGG	0	24.609
AT1G64620	NNACCGGATCNN	0	12.992
AT1G64620	NNATGGGAAGNN	0	10.898
AT1G64620	NNAAATTCCCNN	0	8.18
AT4G38000	AGTGGCAC	0	26.922
AT4G38000	AGCTGCGC	0	17.172
AT4G38000	GCTTCGCC	0	25.672
AT1G66600	CGTTGACC	1	16.062
AT1G66600	GTTGACCA	1	11.305
AT1G66600	CGGTCAAC	1	14.648
AT5G01900	TGGTCAAA	1	25.094
AT5G01900	GTTGACCA	1	14.953
AT5G01900	CGTTGACC	1	17.344
AT1G66600	ATGGGCCA	0	17.547
AT1G66600	CGCAGGCG	0	16.953
AT1G66600	TAGCCTAA	0	13.906
AT5G01900	CCGCGCCA	0	17.078
AT5G01900	AGGGGATG	0	8.539
AT5G01900	CCCCTCTC	0	20.609
AT1G10480	AGTTAACT	1	22.812
AT1G10480	ACTTAAGT	1	29.641
AT1G10480	AACTAGTT	1	28.156
AT5G06070	CACTAGTG	1	25.953
AT5G06070	AACTAGTT	1	27.953
AT5G06070	AACTAAGT	1	28.906
AT1G10480	GGTGGTCA	0	18.359
AT1G10480	CCCGTAGG	0	22.969
AT1G10480	AACAGGGG	0	30.375
AT5G06070	CCTTATAA	0	29.344
AT5G06070	ACGCCACG	0	23.0
AT5G06070	GAAGGTTA	0	23.188
SPU_025306	ATTCAAAT	1	15.391
SPU_025306	AATTTAAA	1	10.461
SPU_025306	ATTTAAAT	1	25.641
NEMVEDRAFT_v1g111410	NNGTTTAAACNN	1	14.016
NEMVEDRAFT_v1g111410	NNATTTAAATNN	1	13.586
NEMVEDRAFT_v1g111410	NNATTCGAATNN	1	15.344
fgenesh1_pg.C_Chr_09.0001000301	NNATTTAAATNN	1	16.719
fgenesh1_pg.C_Chr_09.0001000301	NNGTTTAAACNN	1	16.953
fgenesh1_pg.C_Chr_09.0001000301	NNATTCAAATNN	1	16.359
AT4G29000	NNATTCAAACNN	1	12.656
AT4G29000	NNGTTTAAACNN	1	14.164
AT4G29000	NNATTTAAATNN	1	17.062
AT5G25790	NNAATTTAAANN	1	9.008
AT5G25790	NNATTCAAATNN	1	8.172
AT5G25790	NNATTTAAATNN	1	12.711
AT2G20110	NNATTCGAATNN	1	13.25
AT2G20110	NNATTTGAAANN	1	17.219
AT2G20110	NNATTTAAATNN	1	16.219
SPU_025306	ACAAGGGA	0	12.734
SPU_025306	CCATAGGC	0	15.297
SPU_025306	ACGGTCTA	0	17.938
NEMVEDRAFT_v1g111410	NNGTGTCAGANN	0	10.188
NEMVEDRAFT_v1g111410	NNCCTATTCCNN	0	13.477
NEMVEDRAFT_v1g111410	NNCCGCACAANN	0	9.203
fgenesh1_pg.C_Chr_09.0001000301	NNACACAACGNN	0	9.484
fgenesh1_pg.C_Chr_09.0001000301	NNCACCAAGGNN	0	16.172
fgenesh1_pg.C_Chr_09.0001000301	NNGTTGCGTANN	0	12.93
AT4G29000	NNATTGAGGCNN	0	8.414
AT4G29000	NNCAGGGGCANN	0	12.0
AT4G29000	NNAATCTGGCNN	0	13.383
AT5G25790	NNCGGGAGAANN	0	11.812
AT5G25790	NNCTAACTGCNN	0	7.527
AT5G25790	NNCGCGACACNN	0	7.434
AT2G20110	NNCGACCCCCNN	0	9.953
AT2G20110	NNGAGGACACNN	0	13.336
AT2G20110	NNCCCTTACGNN	0	8.453
AT5G25830	AGATCTAC	1	24.078
AT5G25830	TAGATCTA	1	29.359
AT5G25830	AGATCTAA	1	16.281
AT5G25830	ACGTTTTC	0	29.016
AT5G25830	AAGCCCCA	0	12.297
AT5G25830	CAGTCCAA	0	13.844
AT5G28300	ATTTACCG	1	23.062
AT5G28300	GTAATTAC	1	23.359
AT5G28300	ACGGTAAA	1	23.906
AT5G28300	AGAGTAGG	0	25.438
AT5G28300	ATGGCTAG	0	26.172
AT5G28300	GACACATC	0	28.625
PK05128.1	NNACACGTGTNN	1	7.906
PK05128.1	NNCCACGTCANN	1	8.125
PK05128.1	NNCCACGTGGNN	1	8.57
estExt_Genewise1.C_2060077	NNCCACGTGGNN	1	8.062
estExt_Genewise1.C_2060077	NNACACGTCANN	1	7.383
estExt_Genewise1.C_2060077	NNCCACGTCANN	1	7.723
AT5G28770	NNCCACGTCANN	1	8.539
AT5G28770	NNATGACGTGNN	1	8.367
AT5G28770	NNACACGTCANN	1	8.156
PK05128.1	NNATAAAGGANN	0	20.469
PK05128.1	NNAAAATAGANN	0	21.703
PK05128.1	NNACTTTAGGNN	0	17.75
estExt_Genewise1.C_2060077	NNCCGGGACGNN	0	18.344
estExt_Genewise1.C_2060077	NNGTCGCGAANN	0	7.504
estExt_Genewise1.C_2060077	NNCACCATGGNN	0	8.484
AT5G28770	NNCCGGATGANN	0	10.812
AT5G28770	NNCTCCCTGCNN	0	9.609
AT5G28770	NNATATTCGGNN	0	17.484
AT5G47140	NNGATCGATCNN	1	12.078
AT5G47140	NNCCGATCGGNN	1	17.234
AT5G47140	NNTCGATCGANN	1	5.312
AT5G47140	NNCAGCTACCNN	0	18.578
AT5G47140	NNGGAGCACANN	0	17.172
AT5G47140	NNCGATAGCGNN	0	4.852
PK15172.1	CGGTAAAA	1	30.188
PK15172.1	GGTAAAAA	1	9.594
PK15172.1	AAATTTAC	1	30.156
PK27404.1_CONSTRUCT	NNGGGGTAAANN	1	13.07
PK27404.1_CONSTRUCT	NNGGGTAAAANN	1	8.68
PK27404.1_CONSTRUCT	NNGGTAAAAANN	1	14.883
OS02G0104500	GGTAAAAA	1	24.469
OS02G0104500	ATTTTTAC	1	30.125
OS02G0104500	AGTAAAAA	1	24.188
AT5G47660	ACGGTAAA	1	27.547
AT5G47660	CGCGGTAA	1	30.828
AT5G47660	GCGGTAAA	1	29.328
PK15172.1	GCTTTCAA	0	30.0
PK15172.1	GACGGCAA	0	25.844
PK15172.1	GGCCTTAA	0	30.656
PK27404.1_CONSTRUCT	NNGCCTGGGANN	0	12.922
PK27404.1_CONSTRUCT	NNGAGCGATCNN	0	11.5
PK27404.1_CONSTRUCT	NNTCCTAGGANN	0	19.312
OS02G0104500	AACCGCCT	0	30.625
OS02G0104500	GACAGGAC	0	30.797
OS02G0104500	CCGCAAGG	0	28.312
AT5G47660	AACGCAGG	0	25.203
AT5G47660	CCGGGACA	0	29.875
AT5G47660	GCACGAGC	0	28.156
AT5G51910	GGGCCCAC	1	25.734
AT5G51910	TGGGCCCA	1	20.234
AT5G51910	GGCCCCAC	1	28.859
AT5G51910	AGGGCGCC	0	24.031
AT5G51910	ACGCCAGG	0	23.391
AT5G51910	GGTAGGGA	0	29.625
DDB_G0288783	AGATATTA	1	4.578
DDB_G0288783	AGATATCT	1	29.797
DDB_G0288783	AAATATCT	1	29.656
PK08316.1	AAAATATC	1	24.531
PK08316.1	AAATATCT	1	26.172
PK08316.1	AGATATTA	1	20.781
AT5G52660	AATATCTC	1	31.062
AT5G52660	AAATATCT	1	30.281
AT5G52660	AAAATATC	1	29.688
AT3G09600	AAATATCT	1	29.719
AT3G09600	AATATCTA	1	8.656
AT3G09600	AAAATATC	1	29.938
DDB_G0288783	CTAAGCTC	0	29.953
DDB_G0288783	AGGTCTCC	0	15.531
DDB_G0288783	GACTGTTA	0	28.5
PK08316.1	AAGGGGGA	0	30.016
PK08316.1	CTGAGGAC	0	29.516
PK08316.1	CAAGTGGC	0	26.0
AT5G52660	ACCTCGGC	0	30.188
AT5G52660	GCGTCCCA	0	29.594
AT5G52660	ACTGTGAA	0	30.219
AT3G09600	TGGGGTAA	0	24.562
AT3G09600	CATGACCC	0	19.562
AT3G09600	CCCCGTCC	0	22.453
PK19779.1	GAATATAC	1	30.422
PK19779.1	GAATATTC	1	30.297
PK19779.1	GAATATCC	1	26.141
PK14402.1	GAAGATTC	1	30.469
PK14402.1	GAGATTCC	1	30.359
PK14402.1	AAGATTCC	1	30.297
PK07924.1	NNCGAATCTCNN	1	19.984
PK07924.1	NNAGATACGGNN	1	17.703
PK07924.1	NNAAGATACGNN	1	5.047
OS02G0325600	GAATATTC	1	29.234
OS02G0325600	AAGATTCC	1	29.781
OS02G0325600	AGATTCCC	1	17.312
AT1G68670	GAAGATTC	1	30.422
AT1G68670	GAGATTCC	1	30.031
AT1G68670	AAGATTCC	1	30.125
AT1G13300	AAGATTCC	1	29.781
AT1G13300	AAGATTCT	1	30.188
AT1G13300	GAAGATTC	1	30.266
AT1G25550	GAATATTC	1	29.0
AT1G25550	AAGATTCC	1	29.625
AT1G25550	GAATATCC	1	18.516
AT5G58080	NNAAGATACGNN	1	10.695
AT5G58080	NNAGATTCGCNN	1	17.594
AT5G58080	NNAGATACGCNN	1	15.18
PK19779.1	GCTCAGCC	0	30.25
PK19779.1	AGCCGGTG	0	29.094
PK19779.1	ATAGGCGG	0	31.281
PK14402.1	AGAAGCCG	0	29.812
PK14402.1	CTTCTCAC	0	30.297
PK14402.1	ACTTGCCA	0	30.156
PK07924.1	NNACTTTAACNN	0	12.906
PK07924.1	NNCTCGACTCNN	0	16.484
PK07924.1	NNGCAGTCACNN	0	16.594
OS02G0325600	ACGGGGCA	0	28.766
OS02G0325600	ACCGTGGC	0	29.609
OS02G0325600	GCGCGAAA	0	29.5
AT1G68670	AGGGAGGG	0	28.922
AT1G68670	ACCATCCT	0	30.188
AT1G68670	ACAGTGTG	0	29.938
AT1G13300	CAACATCA	0	29.984
AT1G13300	ATTGAATG	0	29.891
AT1G13300	AGAGGCGC	0	29.672
AT1G25550	AGGGGTCG	0	26.156
AT1G25550	TCAACCCA	0	26.172
AT1G25550	GAACCGCC	0	29.078
AT5G58080	NNCGACGTCCNN	0	13.836
AT5G58080	NNCGCCACTCNN	0	17.125
AT5G58080	NNGCGTCAGCNN	0	20.891
AT5G59820	ACAGTACT	1	25.219
AT5G59820	CAGTACTG	1	26.156
AT5G59820	AGTGCACT	1	20.953
AT5G59820	CAATCTTA	0	24.984
AT5G59820	AATTTTCC	0	23.781
AT5G59820	AAGGGCCC	0	26.766
ENSDARG00000053097	NNATAGAACANN	1	7.012
ENSDARG00000053097	NNAATGTTCTNN	1	11.344
ENSDARG00000053097	NNGAACATTCNN	1	12.203
AT5G62020	NNGAACGTTCNN	1	21.453
AT5G62020	NNGAAGCTTCNN	1	10.039
AT5G62020	NNTTCTAGAANN	1	5.301
AT3G24520	NNTTCTAGAANN	1	4.969
AT3G24520	NNGAAGCTTCNN	1	22.641
AT3G24520	NNCTTCTAGANN	1	16.797
ENSDARG00000053097	NNCGGGGCTCNN	0	20.984
ENSDARG00000053097	NNCATGAAGCNN	0	8.086
ENSDARG00000053097	NNCTCTAAGANN	0	12.25
AT5G62020	NNGTGTCTTANN	0	3.834
AT5G62020	NNCTCAACAANN	0	4.57
AT5G62020	NNAGTTTTACNN	0	16.906
AT3G24520	NNAGCGTTGGNN	0	18.203
AT3G24520	NNGTGATAAANN	0	13.898
AT3G24520	NNGCCCCACANN	0	7.105
AT5G64220	NNACGCGGTGNN	1	15.68
AT5G64220	NNAAACGCGTNN	1	12.516
AT5G64220	NNGACGCGTCNN	1	15.383
AT5G64220	NNGCTCTTTANN	0	14.953
AT5G64220	NNACGATTAANN	0	15.797
AT5G64220	NNATCTCTCANN	0	14.016
PK06103.1	CCTAGGGC	1	30.469
PK06103.1	CTAGGGCA	1	25.656
PK06103.1	TAGGGCAA	1	29.859
OS01G0708000	NNAACCCTAGNN	1	6.262
OS01G0708000	NNTAGGTCAANN	1	18.25
OS01G0708000	NNAACCCTAANN	1	5.082
AT5G67580	GTGCCCTA	1	27.922
AT5G67580	TGCCCTAA	1	30.188
AT5G67580	CTAGGGCA	1	27.828
AT1G49950	NNAACCCTAANN	1	4.883
AT1G49950	NNAACCCTAGNN	1	5.719
AT1G49950	NNCTAGGTCANN	1	18.484
PK06103.1	AACGGGCA	0	29.922
PK06103.1	ACCGTGTG	0	26.375
PK06103.1	CGCCAGCC	0	24.938
OS01G0708000	NNCATTACGANN	0	21.062
OS01G0708000	NNCCGCGTGCNN	0	19.875
OS01G0708000	NNGAAGCAACNN	0	9.492
AT5G67580	ATACGGTG	0	28.203
AT5G67580	AGATAGTG	0	27.484
AT5G67580	GTTGAGCA	0	30.375
AT1G49950	NNCCGCTTGCNN	0	7.664
AT1G49950	NNAGAGCGGCNN	0	13.352
AT1G49950	NNCATAGCTANN	0	20.672
BAD93120.1_CONSTRUCT	AGCCGGCG	1	17.141
BAD93120.1_CONSTRUCT	CCGCCGGC	1	18.531
BAD93120.1_CONSTRUCT	CCGCGCGG	1	21.234
BAD93120.1_CONSTRUCT	AAGCAGAG	0	24.031
BAD93120.1_CONSTRUCT	CATGGGCA	0	25.828
BAD93120.1_CONSTRUCT	CCATGGAA	0	26.953
BATDEDRAFT_37200	TAGATCTA	1	30.453
BATDEDRAFT_37200	CAGATCTG	1	29.672
BATDEDRAFT_37200	GATCGATC	1	28.203
BATDEDRAFT_37200	AGCACCAG	0	28.219
BATDEDRAFT_37200	AGAGGACG	0	29.266
BATDEDRAFT_37200	AAGAGTAT	0	30.297
BATDEDRAFT_9451	GCGCCACA	1	12.18
BATDEDRAFT_9451	GTGGCGCA	1	13.602
BATDEDRAFT_9451	ACGCCACA	1	13.977
BATDEDRAFT_9451	ACTGCGTG	0	27.312
BATDEDRAFT_9451	ATGACCGA	0	15.672
BATDEDRAFT_9451	CTATAAGA	0	30.344
BGIBMGA008956	NNTAAATTTANN	1	17.766
BGIBMGA008956	NNATTTAAATNN	1	18.312
BGIBMGA008956	NNTTTTAAAANN	1	21.266
BGIBMGA008956	NNATCTCCGANN	0	27.656
BGIBMGA008956	NNCATCAGGANN	0	8.281
BGIBMGA008956	NNCCCTAAGGNN	0	23.844
BGIBMGA013198	ATCGATCG	1	27.531
BGIBMGA013198	GATCGATC	1	29.234
BGIBMGA013198	ATCGATCA	1	29.812
BGIBMGA013198	AGCGAACT	0	30.703
BGIBMGA013198	CCTACCCG	0	28.172
BGIBMGA013198	CCGTCTCC	0	23.031
WUBG_11979	AGAAACAT	1	28.984
WUBG_11979	ATGTTTCA	1	26.266
WUBG_11979	AATGTTTC	1	30.422
Bm2567	ATGTTTCA	1	27.297
Bm2567	GAAACATA	1	26.844
Bm2567	AATGTTTC	1	29.578
WUBG_11979	CCCCCACA	0	27.719
WUBG_11979	GGGGATAC	0	28.562
WUBG_11979	CTAAGACC	0	30.531
Bm2567	CAGTCGCC	0	29.828
Bm2567	CGATATTA	0	30.719
Bm2567	AGATATGC	0	30.484
CAD25284	CTTAATTA	1	9.727
CAD25284	TTAATTAA	1	8.758
CAD25284	CTAATTAG	1	11.805
CAD25284	CGGAAAGA	0	29.312
CAD25284	CCTCCTGC	0	30.797
CAD25284	CTTGACCA	0	30.344
CADANIAG00000223	GTCGGGGA	1	29.906
CADANIAG00000223	ATCCCCGA	1	29.953
CADANIAG00000223	ATTACCGA	1	25.75
CADANIAG00000223	AGGCAGAT	0	30.484
CADANIAG00000223	AGAAATGA	0	29.812
CADANIAG00000223	GCGTCAGC	0	25.859
CADANIAG00000265	GCGTCGGA	1	12.75
CADANIAG00000265	TCCGACAA	1	28.5
CADANIAG00000265	GCGGCGGA	1	17.406
CADANIAG00000265	CCAGGTTC	0	24.781
CADANIAG00000265	AATCCTGC	0	19.062
CADANIAG00000265	CTTCGTGA	0	22.875
CADANIAG00000285	NNTCACGTGANN	1	7.469
CADANIAG00000285	NNATCACGTGNN	1	7.516
CADANIAG00000285	NNCACGTGACNN	1	6.746
CADANIAG00000285	NNAAACCGCCNN	0	21.844
CADANIAG00000285	NNATACTTCGNN	0	22.797
CADANIAG00000285	NNCTGTCCTCNN	0	23.25
CADANIAG00000478	ATAGAACA	1	29.328
CADANIAG00000478	ATGGAACA	1	29.156
CADANIAG00000478	TTCTAGAA	1	30.156
CADANIAG00000478	ACGGTCAT	0	28.078
CADANIAG00000478	ACTGTCCG	0	27.641
CADANIAG00000478	ATGGTCCG	0	27.859
NCU03905	NNATTACTAANN	1	9.633
NCU03905	NNATTAGTAANN	1	9.805
NCU03905	NNTTACGTAANN	1	8.102
CADANIAG00000615	NNATTAGTCANN	1	8.305
CADANIAG00000615	NNATTAGTAANN	1	10.125
CADANIAG00000615	NNTTACGTAANN	1	8.164
NCU03905	NNCTTTGGGCNN	0	19.812
NCU03905	NNCTTCCGAANN	0	8.812
NCU03905	NNTCAACCCANN	0	8.5
CADANIAG00000615	NNGGAAGAGANN	0	9.367
CADANIAG00000615	NNGCAGGGGCNN	0	9.281
CADANIAG00000615	NNAAAAAGCCNN	0	10.383
CADANIAG00000619	ACTGCGCA	1	26.547
CADANIAG00000619	CTGCGCAG	1	26.562
CADANIAG00000619	GCTGCGCA	1	26.172
CADANIAG00000619	AAGCCGCC	0	26.172
CADANIAG00000619	ACCTGAGG	0	28.344
CADANIAG00000619	CTATCTGC	0	28.141
NCU02957	NNCACGTGGCNN	1	6.844
NCU02957	NNCCACGTGGNN	1	7.648
CADANIAG00000659	NNCCACGTGGNN	1	6.887
NCU02957	NNACCACTGCNN	0	8.141
NCU02957	NNAGGTCAGANN	0	7.004
CADANIAG00000659	NNACTGCTCCNN	0	18.844
CADANIAG00000659	NNGGACTCGANN	0	7.09
CADANIAG00000659	NNAAGCTCCGNN	0	18.031
CADANIAG00000963	TCGGCCGA	1	25.625
CADANIAG00000963	ATTACCGA	1	10.422
CADANIAG00000963	ATCCCCGA	1	29.984
YMR168C	CTCGGAAA	1	26.594
YMR168C	GCTCGGAA	1	28.469
YMR168C	TCGGAAAA	1	30.062
CADANIAG00000963	GAAGGGAA	0	29.5
CADANIAG00000963	AACCTCAG	0	29.703
CADANIAG00000963	GGTCTCAC	0	29.641
YMR168C	AAGCCTGA	0	22.344
YMR168C	GTCTCATA	0	30.219
YMR168C	ACGCCACC	0	13.367
CADANIAG00001243	CGGAGACA	1	27.688
CADANIAG00001243	AGTCTCCG	1	15.969
CADANIAG00001243	AGTTTCCG	1	20.062
CADANIAG00001243	CCCTCAGA	0	30.156
CADANIAG00001243	AGTTGGAG	0	28.828
CADANIAG00001243	CCAATGGA	0	29.422
Q70LF3_ARTSF	CTAATTAG	1	12.5
Q70LF3_ARTSF	GTAATTAC	1	25.453
Q70LF3_ARTSF	GGTAATTA	1	11.5
MTR_2g038000	ACTAGTCC	1	30.031
MTR_2g038000	AAGGACTA	1	30.656
MTR_2g038000	ATTAGTCC	1	27.734
ENSMUSG00000032318	NNAATTAATGNN	1	11.719
ENSMUSG00000032318	NNATTAATTANN	1	6.602
ENSMUSG00000032318	NNGTTAATTANN	1	9.125
ENSMUSG00000001656	GTCATAAA	1	6.293
ENSMUSG00000001656	TCGTAAAA	1	6.723
ENSMUSG00000001656	GTCGTAAA	1	6.801
ENSG00000128714	TAATAAAA	1	4.941
ENSG00000128714	AATAAAAT	1	7.773
ENSG00000128714	CAATAAAA	1	4.82
ENSG00000159184	CTCGTAAA	1	6.395
ENSG00000159184	CCAATAAA	1	5.566
ENSG00000159184	CAATAAAA	1	5.859
ENSMUSG00000045608	NNATTAATTANN	1	5.504
ENSMUSG00000045608	NNAATAATTANN	1	5.836
ENSMUSG00000045608	NNCTAATTAGNN	1	18.422
ENSMUSG00000049604	CCAATAAA	1	5.871
ENSMUSG00000049604	CAATAAAA	1	6.191
ENSMUSG00000049604	CTCGTAAA	1	6.469
ENSMUSG00000029646	NNGTAATAAANN	1	3.941
ENSMUSG00000029646	NNGTCATAAANN	1	3.904
ENSMUSG00000029646	NNGCAATAAANN	1	4.172
ENSMUSG00000038203	CTCGTAAA	1	5.078
ENSMUSG00000038203	TCGTAAAA	1	15.273
ENSMUSG00000038203	CAATAAAA	1	3.623
ENSG00000163666	CTAATTAG	1	10.492
ENSG00000163666	ACTAATTA	1	9.492
ENSG00000163666	TTAATTAA	1	8.0
ENSMUSG00000038210	GTCGTAAA	1	4.18
ENSMUSG00000038210	GTCATAAA	1	3.736
ENSMUSG00000038210	TCGTAAAA	1	4.938
ENSMUSG00000001655	CTCGTAAA	1	7.215
ENSMUSG00000001655	CTCATAAA	1	6.773
ENSMUSG00000001655	CAATAAAA	1	6.633
ENSMUSG00000001819	CAATAAAA	1	5.027
ENSMUSG00000001819	TAATAAAA	1	4.699
ENSMUSG00000001819	CTCGTAAA	1	6.555
ENSMUSG00000030507	NNAATTAATANN	1	10.305
ENSMUSG00000030507	NNAATAATAANN	1	9.914
ENSMUSG00000030507	NNATTAATTANN	1	6.773
ENSMUSG00000024619	GTCATAAA	1	3.262
ENSMUSG00000024619	GCAATAAA	1	3.039
ENSMUSG00000024619	CAATAAAA	1	3.268
ENSDARG00000059256	CAATAAAA	1	5.648
ENSDARG00000059256	CCAATAAA	1	5.418
ENSDARG00000059256	CTCGTAAA	1	6.477
ENSMUSG00000042499	GTCGTAAA	1	4.27
ENSMUSG00000042499	TCATAAAA	1	3.883
ENSMUSG00000042499	TCGTAAAA	1	5.074
P79681_ACIBE	NNCTAATTAANN	1	6.797
P79681_ACIBE	NNTTAATTAANN	1	6.781
P79681_ACIBE	NNCTAATTAGNN	1	16.453
Q9GP48_9TURB	NNGTAATTACNN	1	23.344
Q9GP48_9TURB	NNGGTAATTANN	1	18.125
Q9GP48_9TURB	NNGTAATTAANN	1	4.25
NCU03070	AATATTGA	1	30.094
NCU03070	CAATATTG	1	30.797
NCU03070	AATATTGG	1	30.766
Q8I9J5_9BILA	GGTAATTA	1	7.18
Q8I9J5_9BILA	TTAATTAA	1	4.969
Q8I9J5_9BILA	GTAATTAC	1	26.578
CADANIAG00001407	ATTATTGG	1	29.062
CADANIAG00001407	AATATTGA	1	30.75
CADANIAG00001407	CAATATTG	1	30.922
Q70LF3_ARTSF	AACGGTCC	0	31.047
Q70LF3_ARTSF	AAAACGCC	0	30.969
Q70LF3_ARTSF	CCCGTGAG	0	30.891
MTR_2g038000	GATCCGCC	0	24.219
MTR_2g038000	GCGCCCCC	0	28.875
MTR_2g038000	AATCCCGT	0	22.422
ENSMUSG00000032318	NNATGGGGGCNN	0	24.531
ENSMUSG00000032318	NNACGGGCCANN	0	24.906
ENSMUSG00000032318	NNAGGATTACNN	0	8.352
ENSMUSG00000001656	AACCTATG	0	31.125
ENSMUSG00000001656	GAACCATC	0	31.109
ENSMUSG00000001656	CAGCAAAG	0	31.078
ENSG00000128714	CATGCCCA	0	30.766
ENSG00000128714	GGCCCGAC	0	31.016
ENSG00000128714	CAGGGAAG	0	31.0
ENSG00000159184	CCGGCCTA	0	31.078
ENSG00000159184	CGTGGGCC	0	31.047
ENSG00000159184	CACCTCTC	0	31.031
ENSMUSG00000045608	NNTACGAGCANN	0	24.672
ENSMUSG00000045608	NNCAGACTTANN	0	14.148
ENSMUSG00000045608	NNACTCGCTGNN	0	24.516
ENSMUSG00000049604	GTTGTACA	0	31.016
ENSMUSG00000049604	AGAATTTC	0	30.953
ENSMUSG00000049604	AGGACATG	0	30.891
ENSMUSG00000029646	NNAAGGACTGNN	0	28.516
ENSMUSG00000029646	NNGTCGTGGANN	0	29.281
ENSMUSG00000029646	NNCCCCGTGANN	0	19.422
ENSMUSG00000038203	ACGCCGCC	0	29.984
ENSMUSG00000038203	CCGATAGG	0	30.297
ENSMUSG00000038203	CCGTGATC	0	30.734
ENSG00000163666	GTGCGGGA	0	30.547
ENSG00000163666	GCCTAGGC	0	31.0
ENSG00000163666	CTCAGCCC	0	31.047
ENSMUSG00000038210	CAGCGCAG	0	30.734
ENSMUSG00000038210	CCGACCCC	0	30.406
ENSMUSG00000038210	CGGGACCG	0	30.797
ENSMUSG00000001655	GCACAGGA	0	31.094
ENSMUSG00000001655	AGGGAGGA	0	31.156
ENSMUSG00000001655	ACTGAGAT	0	31.109
ENSMUSG00000001819	GAGGAGTA	0	31.062
ENSMUSG00000001819	CCTGACCG	0	30.875
ENSMUSG00000001819	GCAGCCTA	0	30.969
ENSMUSG00000030507	NNCCCGACCANN	0	21.5
ENSMUSG00000030507	NNCAATGTCCNN	0	25.172
ENSMUSG00000030507	NNGTCCCGTANN	0	22.531
ENSMUSG00000024619	GCCCAAGA	0	30.938
ENSMUSG00000024619	GAACATAC	0	30.703
ENSMUSG00000024619	AGCATCGC	0	30.75
ENSDARG00000059256	CAGGGTCC	0	31.078
ENSDARG00000059256	CGATCAAG	0	26.047
ENSDARG00000059256	ACGGGTCT	0	30.75
ENSMUSG00000042499	ACTTGGCT	0	30.688
ENSMUSG00000042499	AGCGCCAA	0	30.703
ENSMUSG00000042499	GAACAGTC	0	29.781
P79681_ACIBE	NNCCATTGGCNN	0	13.109
P79681_ACIBE	NNCACGGCCANN	0	23.531
P79681_ACIBE	NNCGTCAAAGNN	0	5.305
Q9GP48_9TURB	NNAAAGAGGTNN	0	23.672
Q9GP48_9TURB	NNGCTGGCGANN	0	18.0
Q9GP48_9TURB	NNAGGAGCCANN	0	26.375
NCU03070	CCACTTAC	0	30.25
NCU03070	GCCACTCC	0	30.5
NCU03070	AAGCACAC	0	30.656
Q8I9J5_9BILA	CCGCCCTC	0	30.953
Q8I9J5_9BILA	GATCTAAC	0	29.312
Q8I9J5_9BILA	AGAGATTC	0	30.812
CADANIAG00001407	ACCGCGAG	0	30.906
CADANIAG00001407	AGTACCCG	0	30.859
CADANIAG00001407	ACGGTTTC	0	30.578
CADANIAG00001701	ACGCGTCA	1	15.156
CADANIAG00001701	TTACGTAA	1	13.781
CADANIAG00001701	ATTACGTA	1	18.547
CADANIAG00001701	AGAGGAGA	0	14.188
CADANIAG00001701	AACGAAGG	0	9.328
CADANIAG00001701	CAGGTCAA	0	21.391
CADANIAG00001772	AATGACAT	1	30.609
CADANIAG00001772	ACATGTCA	1	30.203
CADANIAG00001772	ATGACATG	1	30.156
CADANIAG00001772	CCCCCAAG	0	26.281
CADANIAG00001772	CCCGAACG	0	21.828
CADANIAG00001772	GAAGGATC	0	27.234
CADANIAG00001825	NNGTCCGGACNN	1	19.719
CADANIAG00001825	NNTTCCGGAANN	1	11.5
CADANIAG00001825	NNCTCCGGAGNN	1	18.719
CADANIAG00001825	NNTGCTCCAANN	0	21.344
CADANIAG00001825	NNCCTGAGGCNN	0	14.484
CADANIAG00001825	NNAGCGACTANN	0	21.625
CADANIAG00002034	NNCGGCCGAGNN	1	18.734
CADANIAG00002034	NNTCGGCCGANN	1	24.391
CADANIAG00002034	NNCGGCCGAANN	1	16.078
CADANIAG00002034	NNATGGTAGGNN	0	21.359
CADANIAG00002034	NNCTGTTCAANN	0	23.594
CADANIAG00002034	NNATAAGAGANN	0	20.938
CADANIAG00002724	TAACGTTA	1	20.172
CADANIAG00002724	ACGTTATG	1	24.828
CADANIAG00002724	AACGTTAT	1	18.828
CADANIAG00002724	GCTATGCA	0	24.703
CADANIAG00002724	AGATGTGG	0	26.484
CADANIAG00002724	TAGTTTAA	0	27.594
CADANIAG00002863	AATTCCGA	1	20.812
CADANIAG00002863	CGGAATTA	1	10.234
CADANIAG00002863	AATTCCGG	1	18.656
CADANIAG00002863	CACCTTCC	0	13.422
CADANIAG00002863	AATTTCGC	0	30.406
CADANIAG00002863	AAGACTCA	0	28.438
CADANIAG00003025	NNATTTCCGGNN	1	18.812
CADANIAG00003025	NNAATTCCGANN	1	6.652
CADANIAG00003025	NNATTTCCGANN	1	20.25
CADANIAG00009457	TTCCGCAA	1	16.141
CADANIAG00009457	ATTTCCGC	1	29.297
CADANIAG00009457	ATATCCGC	1	21.406
CADANIAG00003025	NNGGCTCACANN	0	9.602
CADANIAG00003025	NNCCAGGTCGNN	0	10.203
CADANIAG00003025	NNCTACGCTCNN	0	9.055
CADANIAG00009457	CAGGACAC	0	30.453
CADANIAG00009457	CAGTCCAG	0	23.094
CADANIAG00009457	CCCAGGTC	0	29.812
CADANIAG00003219	NNGTCCGGACNN	1	14.68
CADANIAG00003219	NNCTCCGGAGNN	1	8.117
CADANIAG00003219	NNTCGGCCGANN	1	5.578
CADANIAG00003219	NNGGGGGCTANN	0	15.375
CADANIAG00003219	NNCGCTAGGANN	0	7.371
CADANIAG00003219	NNAAATCGTTNN	0	20.75
CADANIAG00003233	NNCGGGCGCCNN	1	10.711
CADANIAG00003233	NNCCGGGCGCNN	1	10.82
CADANIAG00003233	NNCGCCCGCANN	1	10.656
CADANIAG00003233	NNGAATGGCANN	0	5.781
CADANIAG00003233	NNGCGCCACCNN	0	13.25
CADANIAG00003233	NNCTTGCCCCNN	0	7.805
YLR228C	AACCCTAA	1	19.016
YLR228C	CTCCGGAG	1	20.438
YLR228C	TTCCGGAA	1	29.656
NCU06656	ATTCCGGA	1	27.188
NCU06656	TTCCGGAA	1	21.016
NCU06656	ATCCGGAT	1	29.188
NCU07374	CTCCGGAA	1	25.297
NCU07374	CCTCCGGA	1	5.895
NCU07374	CTCCGGAG	1	16.25
NCU05414	ATAGCCGC	1	16.766
NCU05414	ATAAGCGC	1	15.383
NCU05414	GGCGCTTA	1	22.719
YDR034C	AAATTCCG	1	27.281
YDR034C	GGAATTCC	1	24.281
YDR034C	AATTCCGG	1	28.047
CADANIAG00001045	AAATACGA	1	29.641
CADANIAG00001045	AATACGAG	1	30.141
CADANIAG00001045	AATACGAA	1	29.953
CADANIAG00002530	TCCCGGGA	1	30.469
CADANIAG00002530	CTCGGCTA	1	29.438
CADANIAG00002530	CTCGGGTA	1	30.828
CADANIAG00002192	TCGGCAAA	1	28.219
CADANIAG00002192	TCGGCTAA	1	23.625
CADANIAG00002192	CTCGGCAA	1	27.828
CADANIAG00003941	AATACGGA	1	28.672
CADANIAG00003941	CCGTATAC	1	29.094
CADANIAG00003941	CGTATACG	1	28.156
CADANIAG00003462	GTCGATTA	1	30.719
CADANIAG00003462	ATAATCGA	1	25.828
CADANIAG00003462	GTCGGCTA	1	27.625
CADANIAG00001312	AATTCCGA	1	28.234
CADANIAG00001312	TTCCGGAA	1	22.0
CADANIAG00001312	ATTCCGGA	1	28.125
CADANIAG00008473	NNATCCCCGANN	1	3.92
CADANIAG00008473	NNATCGCCGANN	1	3.947
CADANIAG00008473	NNATCGGCGANN	1	13.695
FGRRES_09921	NNTTCCGGAANN	1	3.691
FGRRES_09921	NNATCCGGATNN	1	12.383
FGRRES_09921	NNCGGCCGGANN	1	22.562
YLR228C	CAGCTGAC	0	28.438
YLR228C	AAAATCTT	0	28.797
YLR228C	CAGGGCGG	0	29.312
NCU06656	ACTCATTA	0	28.344
NCU06656	ATACCAAA	0	28.859
NCU06656	CCTCGTGC	0	26.312
NCU07374	AACGTGGG	0	27.25
NCU07374	CAGCTTGG	0	27.766
NCU07374	AGACTGCT	0	28.438
NCU05414	ACCCGTGA	0	21.578
NCU05414	GGGCAAGA	0	9.844
NCU05414	CAATGGGA	0	24.031
YDR034C	TGTCAGAA	0	29.453
YDR034C	AGCCCTTA	0	27.812
YDR034C	CGTAGGTC	0	23.938
CADANIAG00001045	ACAGCTAG	0	29.906
CADANIAG00001045	ACATATAG	0	29.859
CADANIAG00001045	CTAAGGAG	0	29.344
CADANIAG00002530	GGTCGATA	0	27.641
CADANIAG00002530	CGATGCTC	0	25.609
CADANIAG00002530	GGCTCGCA	0	29.922
CADANIAG00002192	CCACTAGA	0	28.891
CADANIAG00002192	ACATGGGA	0	26.938
CADANIAG00002192	GGGCATCA	0	27.125
CADANIAG00003941	ATTTATGA	0	27.312
CADANIAG00003941	GGCTTTTA	0	28.484
CADANIAG00003941	ACTATACT	0	28.578
CADANIAG00003462	CCCGGCAA	0	26.734
CADANIAG00003462	CCTCGACC	0	25.516
CADANIAG00003462	CTGGAGCC	0	28.984
CADANIAG00001312	CACTGAGA	0	29.312
CADANIAG00001312	CTCGTCGA	0	25.5
CADANIAG00001312	GGTGAGGA	0	28.656
CADANIAG00008473	NNCTTTAGCANN	0	16.234
CADANIAG00008473	NNGACCCGCANN	0	5.625
CADANIAG00008473	NNCCGCCTGANN	0	16.766
FGRRES_09921	NNGGTCACCANN	0	22.141
FGRRES_09921	NNCGCGAGAANN	0	13.422
FGRRES_09921	NNAGCTTCTANN	0	18.938
NCU08512	NNATTCCATGNN	1	9.18
NCU08512	NNATGGAATCNN	1	6.836
NCU08512	NNCCATGGAANN	1	10.023
CADANIAG00004056	NNATGGAATCNN	1	5.918
CADANIAG00004056	NNATTCCATGNN	1	7.492
CADANIAG00004056	NNCCATGGAANN	1	8.25
NCU08512	NNCTCCAATANN	0	23.219
NCU08512	NNGAGCTCACNN	0	11.086
NCU08512	NNTTGAGCAANN	0	8.766
CADANIAG00004056	NNATCAGGGGNN	0	11.984
CADANIAG00004056	NNCCGCCCGCNN	0	17.469
CADANIAG00004056	NNACGTGCCTNN	0	14.5
CADANIAG00004496	ATTTCCGA	1	30.688
CADANIAG00004496	CGGAATTC	1	29.5
CADANIAG00004496	AATTCCGA	1	29.891
CADANIAG00004496	GGCGGGGA	0	30.281
CADANIAG00004496	CGCCTTGC	0	31.031
CADANIAG00004496	CGCTGGAG	0	27.641
CADANIAG00004559	CGGATCCG	1	28.859
CADANIAG00004559	GCGGAATA	1	29.906
CADANIAG00004559	GCGGAAAA	1	26.703
CADANIAG00004559	CGCCGGGC	0	20.922
CADANIAG00004559	GGGTGTCA	0	29.781
CADANIAG00004559	AGGCGTTC	0	23.938
CADANIAG00004702	NNATCGCCGANN	1	6.805
CADANIAG00004702	NNATCGCCGGNN	1	5.477
CADANIAG00004702	NNAATCGCCGNN	1	5.848
CADANIAG00004702	NNATGAGGGGNN	0	21.875
CADANIAG00004702	NNGAGAGGACNN	0	6.246
CADANIAG00004702	NNTAAGCAGANN	0	16.453
CADANIAG00004786	ATTTCCGG	1	24.375
CADANIAG00004786	CCGGAAAA	1	7.531
CADANIAG00004786	ATATCCGG	1	30.75
CADANIAG00004786	GGTGAGGA	0	30.438
CADANIAG00004786	AGACGCAA	0	18.391
CADANIAG00004786	AGTTCGAA	0	30.469
CADANIAG00004801	ATGTCAGC	1	30.469
CADANIAG00004801	TGCTGACA	1	30.688
CADANIAG00004801	CTGTCAGC	1	26.188
CADANIAG00004801	AGTCTTTA	0	31.312
CADANIAG00004801	CCCACCAG	0	21.219
CADANIAG00004801	CGGCAGGA	0	23.641
CADANIAG00005101	ATTCCCCG	1	19.516
CADANIAG00005101	AATTCCCG	1	21.234
CADANIAG00005101	ATTTCCCG	1	23.047
CADANIAG00005101	GGACGGCA	0	24.391
CADANIAG00005101	AGGCGAGC	0	26.969
CADANIAG00005101	AGACTACC	0	24.953
CADANIAG00005255	NNTCGGCCGANN	1	4.379
CADANIAG00005255	NNCCGATCGGNN	1	16.781
CADANIAG00005255	NNCGGCCGAANN	1	5.906
CADANIAG00005255	NNGAGGCGGCNN	0	17.781
CADANIAG00005255	NNAGGAAACTNN	0	17.906
CADANIAG00005255	NNACCTGGATNN	0	17.812
CADANIAG00005598	GTCCGGAC	1	23.984
CADANIAG00005598	CGTCCGGA	1	24.891
CADANIAG00005598	TCCGGACA	1	16.531
CADANIAG00005598	GGTTACCA	0	30.359
CADANIAG00005598	CAGGCGGG	0	20.297
CADANIAG00005598	CCCACAAG	0	30.109
CADANIAG00005830	ATGACTAA	1	27.797
CADANIAG00005830	TTACGTAA	1	30.203
CADANIAG00005830	ATTACTAA	1	28.594
CADANIAG00005830	CCTCAGAG	0	29.375
CADANIAG00005830	CCCGAGAC	0	25.766
CADANIAG00005830	AAAGACCT	0	28.547
CADANIAG00006126	CCGGGCCG	1	28.031
CADANIAG00006126	CGGGCCGA	1	27.438
CADANIAG00006126	CCCGGGCC	1	27.812
CADANIAG00006126	ATGGCAAG	0	28.312
CADANIAG00006126	CTGGGAAG	0	28.094
CADANIAG00006126	CCTAAGAC	0	27.969
CADANIAG00006136	CATTCCGC	1	26.703
CADANIAG00006136	GCGCGGAA	1	28.703
CADANIAG00006136	ATTCCGCG	1	28.312
CADANIAG00006136	ACTTCCCC	0	28.0
CADANIAG00006136	AGAAGGCG	0	27.609
CADANIAG00006136	CGCCACGC	0	21.312
CADANIAG00000607	NNCGGGCCGANN	1	16.172
CADANIAG00000607	NNATGCCGAANN	1	8.641
CADANIAG00000607	NNCCGATCGGNN	1	21.609
CADANIAG00004201	NNTCGGCCGANN	1	20.328
CADANIAG00004201	NNTCCGCCGANN	1	19.391
CADANIAG00004201	NNCGGCGGAGNN	1	16.547
CADANIAG00010390	NNTCCCGGGANN	1	19.859
CADANIAG00010390	NNCTCCGGAGNN	1	3.84
CADANIAG00010390	NNATCCGGATNN	1	15.125
CADANIAG00006449	NNTCGGCCGANN	1	17.469
CADANIAG00006449	NNTCGGACGANN	1	4.582
CADANIAG00006449	NNCGGACGAANN	1	4.355
CADANIAG00000607	NNACACCCCTNN	0	6.492
CADANIAG00000607	NNCTGTGGCCNN	0	4.273
CADANIAG00000607	NNGTATAAACNN	0	20.391
CADANIAG00004201	NNAAACTAAANN	0	23.766
CADANIAG00004201	NNCCTCCAACNN	0	12.5
CADANIAG00004201	NNGGGCTTTANN	0	20.641
CADANIAG00010390	NNATTGAATCNN	0	12.594
CADANIAG00010390	NNCCTAGCAGNN	0	16.828
CADANIAG00010390	NNCTACTAAGNN	0	22.25
CADANIAG00006449	NNAGAGTCGCNN	0	4.758
CADANIAG00006449	NNATACCCCCNN	0	12.859
CADANIAG00006449	NNAAGGCTAANN	0	24.703
NCU02525	NNCCCCGACCNN	1	21.797
NCU02525	NNCCGATCGGNN	1	8.93
NCU02525	NNCCGGCCGGNN	1	10.703
YDR421W	CCTCGGCA	1	28.5
YDR421W	CTCGGCAA	1	28.531
YDR421W	CTCGGTAA	1	23.828
CADANIAG00009460	NNCATCGGGGNN	1	24.609
CADANIAG00009460	NNCCGATCGGNN	1	21.828
CADANIAG00009460	NNCCCCGATCNN	1	22.938
CADANIAG00006801	NNGCCGCGGCNN	1	19.578
CADANIAG00006801	NNCCTCGGCANN	1	4.367
CADANIAG00006801	NNGCCGAGGCNN	1	5.527
CADANIAG00004647	NNGGCGCCGANN	1	19.562
CADANIAG00004647	NNCGGCGCCGNN	1	15.516
CADANIAG00004647	NNCTCGGCGANN	1	14.422
CADANIAG00001560	NNAGCCGAGGNN	1	19.594
CADANIAG00001560	NNCCTCGGCANN	1	15.125
CADANIAG00001560	NNGCCGCGGCNN	1	16.547
FGRRES_04109	NNCGGGCCGANN	1	11.992
FGRRES_04109	NNTGCCGGCANN	1	15.328
FGRRES_04109	NNTCGGCCGANN	1	8.102
NCU02525	NNACTGACTANN	0	5.637
NCU02525	NNTAATATCANN	0	25.453
NCU02525	NNCAAGCAGGNN	0	13.93
YDR421W	ACGCCTAT	0	10.844
YDR421W	CGCCAGCA	0	27.906
YDR421W	CTACACAG	0	29.703
CADANIAG00009460	NNCCCTCGCGNN	0	11.953
CADANIAG00009460	NNAAGAGGGTNN	0	24.797
CADANIAG00009460	NNACGCTCTANN	0	22.484
CADANIAG00006801	NNCCGCCATANN	0	13.688
CADANIAG00006801	NNAGGTGTTANN	0	20.656
CADANIAG00006801	NNCTTAGGGANN	0	4.625
CADANIAG00004647	NNAGTGTCGANN	0	16.609
CADANIAG00004647	NNTCTCTTAANN	0	19.641
CADANIAG00004647	NNATCGATTANN	0	20.797
CADANIAG00001560	NNCAAACCTANN	0	18.797
CADANIAG00001560	NNACCGCTATNN	0	15.172
CADANIAG00001560	NNTGGGACCANN	0	19.938
FGRRES_04109	NNTGATAACANN	0	20.484
FGRRES_04109	NNAGACGATANN	0	9.695
FGRRES_04109	NNCTAGTGAANN	0	21.828
CADANIAG00006955	NNTCCGGAAANN	1	12.242
CADANIAG00006955	NNATCCGGAANN	1	13.086
CADANIAG00006955	NNCCGGATAANN	1	25.203
CADANIAG00006955	NNTGGTCTAANN	0	20.469
CADANIAG00006955	NNATGGGCGCNN	0	15.664
CADANIAG00006955	NNTACGACCANN	0	25.484
YKL043W	NNCCTGCAGCNN	1	17.297
YKL043W	NNCTGCAGCANN	1	8.273
YKL043W	NNCCTGCATCNN	1	9.688
e_gw1.5.76.1	ATATGCAT	1	15.719
e_gw1.5.76.1	CATGCATA	1	21.906
e_gw1.5.76.1	CATGCATG	1	19.266
CADANIAG00007206	ATGCATGA	1	18.0
CADANIAG00007206	CATGCATG	1	22.672
[truncated: 10,235 more rows]
